# Supplementary material for: Inferring a spatial code of cell-cell interactions across a whole animal body
Source: PLoS Comput Biol. 2022 Nov 17;18(11):e1010715. doi: 10.1371/journal.pcbi.1010715 (PMC9714814; doi:10.1371/journal.pcbi.1010715)
Supplement: S2 Table — (XLSX) [file pcbi.1010715.s003.xlsx]

## Sheet: Sheet1
Sender-Cell (Ligand Producer)	Receiver-Cell (Receptor Producer)	arf-1.2 / pld-1	daf-7 / sma-6	srp-6 / F14B4.1	adm-2 / pat-3	adm-2 / pat-2	let-756 / sdn-1	let-756 / ver-3	let-756 / ver-1	srp-2 / F14B4.1	srp-1 / try-1	srp-1 / F14B4.1	svh-1 / svh-2	svh-1 / F11E6.8	cle-1 / gpn-1	cle-1 / pat-3	cle-1 / ina-1	cle-1 / pat-2	nlg-1 / nrx-1	apl-1 / mua-3	apl-1 / F14B4.1	efn-2 / vab-1	fbn-1 / let-4	C49C8.5 / clec-83	lin-44 / vang-1	lin-44 / mom-5	lin-44 / mig-1	let-2 / pat-3	efn-3 / vab-1	srp-7 / F14B4.1	cdh-4 / ptp-3	hsp-1 / mrp-6	hsp-1 / let-23	hsp-1 / lrp-1	hsp-1 / amph-1	hsp-1 / F14B4.1	col-99 / ddr-1	col-99 / ddr-2	mom-2 / vang-1	mom-2 / mom-5	egl-17 / igcm-4	slt-1 / vab-1	slt-1 / unc-5	slt-1 / unc-40	unc-6 / unc-40	unc-6 / C27B7.7	dpy-7 / let-4	nid-1 / ptp-3	efn-4 / vab-1
Am/PH sheath cells	Am/PH sheath cells	1	0	0	1	1	0	0	0	0	0	0	0	0	0	0	0	0	0	1	0	1	0	0	0	0	0	0	0	0	1	0	1	1	1	0	0	0	0	0	0	1	1	1	0	0	0	0	0
Am/PH sheath cells	Body wall muscle	1	0	0	1	1	0	0	0	0	0	0	0	0	0	0	0	0	0	0	0	1	0	0	0	1	1	0	0	0	1	1	0	0	1	0	0	0	0	0	0	1	1	1	0	0	0	0	0
Am/PH sheath cells	Canal associated neurons	1	0	0	1	1	0	0	0	0	0	0	0	0	0	0	0	0	0	1	0	1	0	0	0	1	0	0	0	0	1	1	0	1	1	0	0	0	0	0	0	1	1	1	0	0	0	0	0
Am/PH sheath cells	Cholinergic neurons	1	0	1	1	1	0	0	0	1	0	0	0	0	0	0	0	0	0	1	1	1	0	0	1	1	1	0	0	1	1	1	0	1	1	1	0	0	0	0	0	1	1	1	0	0	0	0	0
Am/PH sheath cells	Ciliated sensory neurons	1	0	0	1	1	0	0	0	0	0	0	0	0	0	0	0	0	0	0	0	1	0	0	0	0	0	0	0	0	1	1	0	1	1	0	0	0	0	0	0	1	1	1	0	0	0	0	0
Am/PH sheath cells	Coelomocytes	1	0	1	1	1	0	0	0	1	0	0	0	0	0	0	0	0	0	1	1	1	0	0	1	1	0	0	0	1	1	1	0	1	1	1	0	0	0	0	0	1	1	1	0	0	0	0	0
Am/PH sheath cells	Excretory cells	1	0	0	1	0	0	0	0	0	0	0	0	0	0	0	0	0	0	1	0	1	0	0	1	0	0	0	0	0	1	1	0	1	1	0	0	0	0	0	0	1	1	1	0	0	0	0	0
Am/PH sheath cells	GABAergic neurons	1	0	1	1	1	0	0	0	1	0	0	0	0	0	0	0	0	0	1	1	1	0	0	1	1	1	0	0	1	1	1	1	1	1	1	0	0	0	0	0	1	1	1	0	0	0	0	0
Am/PH sheath cells	Germline	1	0	0	1	0	0	0	0	0	0	0	0	0	0	0	0	0	0	0	0	1	0	0	0	1	0	0	0	0	0	0	0	0	0	0	0	0	0	0	0	1	0	1	0	0	0	0	0
Am/PH sheath cells	Intestinal/rectal muscle	1	0	0	1	1	0	0	0	0	0	0	0	0	0	0	0	0	0	1	0	1	0	0	1	0	0	0	0	0	1	1	0	1	1	0	0	0	0	0	0	1	1	1	0	0	0	0	0
Am/PH sheath cells	Intestine	1	0	0	1	1	0	0	0	0	0	0	0	0	0	0	0	0	0	1	0	1	0	0	0	1	1	0	0	0	1	0	1	1	1	0	0	0	0	0	0	1	1	1	0	0	0	0	0
Am/PH sheath cells	Non-seam hypodermis	1	0	1	1	1	0	0	0	1	0	0	0	0	0	0	0	0	0	1	1	1	0	0	0	0	0	0	0	1	1	0	0	1	1	1	0	0	0	0	0	1	1	1	0	0	0	0	0
Am/PH sheath cells	Other interneurons	1	0	1	1	1	0	0	0	1	0	0	0	0	0	0	0	0	0	1	1	1	0	0	1	1	1	0	0	1	1	1	1	1	1	1	0	0	0	0	0	1	1	1	0	0	0	0	0
Am/PH sheath cells	Oxygen sensory neurons	1	0	0	1	1	0	0	0	0	0	0	0	0	0	0	0	0	0	0	0	1	0	0	0	0	0	0	0	0	1	1	0	1	1	0	0	0	0	0	0	1	1	1	0	0	0	0	0
Am/PH sheath cells	Pharyngeal epithelia	1	0	1	1	1	0	0	0	1	0	0	0	0	0	0	0	0	0	1	1	1	0	0	1	1	0	0	0	1	1	1	1	1	1	1	0	0	0	0	0	1	1	1	0	0	0	0	0
Am/PH sheath cells	Pharyngeal gland	1	0	0	1	0	0	0	0	0	0	0	0	0	0	0	0	0	0	0	0	1	0	0	0	0	0	0	0	0	0	1	0	0	1	0	0	0	0	0	0	1	1	1	0	0	0	0	0
Am/PH sheath cells	Pharyngeal muscle	1	0	0	1	1	0	0	0	0	0	0	0	0	0	0	0	0	0	0	0	1	0	0	0	1	0	0	0	0	1	1	0	1	1	0	0	0	0	0	0	1	1	1	0	0	0	0	0
Am/PH sheath cells	Pharyngeal neurons	1	0	1	1	1	0	0	0	1	0	0	0	0	0	0	0	0	0	1	1	1	0	0	1	0	0	0	0	1	1	1	1	1	1	1	0	0	0	0	0	1	1	1	0	0	0	0	0
Am/PH sheath cells	Rectum	1	0	0	1	1	0	0	0	0	0	0	0	0	0	0	0	0	0	1	0	1	0	0	0	0	1	0	0	0	1	0	0	1	1	0	0	0	0	0	0	1	0	1	0	0	0	0	0
Am/PH sheath cells	Seam cells	1	0	0	1	1	0	0	0	0	0	0	0	0	0	0	0	0	0	1	0	1	0	0	1	1	0	0	0	0	1	0	0	1	1	0	0	0	0	0	0	1	0	1	0	0	0	0	0
Am/PH sheath cells	Somatic gonad precursors	1	0	0	1	1	0	0	0	0	0	0	0	0	0	0	0	0	0	1	0	1	0	0	1	1	0	0	0	0	1	1	0	0	1	0	0	0	0	0	0	1	1	1	0	0	0	0	0
Am/PH sheath cells	Touch receptor neurons	1	0	1	1	1	0	0	0	1	0	0	0	0	0	0	0	0	0	1	1	1	0	0	0	1	1	0	0	1	1	1	0	1	1	1	0	0	0	0	0	1	1	1	0	0	0	0	0
Body wall muscle	Am/PH sheath cells	1	0	0	1	1	1	1	1	0	0	0	0	0	0	0	0	0	0	1	0	1	0	0	0	0	0	1	0	0	1	0	1	1	1	0	1	0	0	0	0	1	1	1	1	0	0	1	0
Body wall muscle	Body wall muscle	1	0	0	1	1	1	0	0	0	0	0	0	0	0	0	0	0	0	0	0	1	0	0	0	0	0	1	0	0	1	1	0	0	1	0	0	0	0	0	0	1	1	1	1	1	0	1	0
Body wall muscle	Canal associated neurons	1	0	0	1	1	0	1	0	0	0	0	0	0	0	0	0	0	1	1	0	1	0	0	0	0	0	1	0	0	1	1	0	1	1	0	0	1	0	0	0	1	1	1	1	0	0	1	0
Body wall muscle	Cholinergic neurons	1	0	0	1	1	1	0	0	0	0	1	0	0	0	0	0	0	1	1	1	1	0	0	0	0	0	1	0	1	1	1	0	1	1	1	1	1	0	0	0	1	1	1	1	0	0	1	0
Body wall muscle	Ciliated sensory neurons	1	0	0	1	1	0	1	0	0	0	0	0	0	0	0	0	0	1	0	0	1	0	0	0	0	0	1	0	0	1	1	0	1	1	0	1	0	0	0	0	1	1	1	1	0	0	1	0
Body wall muscle	Coelomocytes	1	0	0	1	1	1	1	0	0	0	1	0	0	0	0	0	0	1	1	1	1	0	0	0	0	0	1	0	1	1	1	0	1	1	1	0	1	0	0	0	1	1	1	1	0	0	1	0
Body wall muscle	Excretory cells	1	0	0	1	0	0	1	0	0	0	0	0	0	0	0	0	0	0	1	0	1	0	0	0	0	0	1	0	0	1	1	0	1	1	0	1	1	0	0	0	1	1	1	1	0	0	1	0
Body wall muscle	GABAergic neurons	1	0	0	1	1	1	0	0	0	0	1	0	0	0	0	0	0	1	1	1	1	0	0	0	0	0	1	0	1	1	1	1	1	1	1	1	0	0	0	0	1	1	1	1	0	0	1	0
Body wall muscle	Germline	1	0	0	1	0	0	0	0	0	0	0	0	0	0	0	0	0	0	0	0	1	0	0	0	0	0	1	0	0	0	0	0	0	0	0	0	0	0	0	0	1	0	1	1	0	0	0	0
Body wall muscle	Intestinal/rectal muscle	1	0	0	1	1	1	0	0	0	0	0	0	0	0	0	0	0	1	1	0	1	0	0	0	0	0	1	0	0	1	1	0	1	1	0	1	0	0	0	0	1	1	1	1	1	0	1	0
Body wall muscle	Intestine	1	0	0	1	1	0	1	0	0	0	0	0	0	0	0	0	0	0	1	0	1	0	0	0	0	0	1	0	0	1	0	1	1	1	0	1	0	0	0	0	1	1	1	1	0	0	1	0
Body wall muscle	Non-seam hypodermis	1	0	0	1	1	1	0	0	0	0	1	0	0	0	0	0	0	1	1	1	1	0	0	0	0	0	1	0	1	1	0	0	1	1	1	0	0	0	0	0	1	1	1	1	0	0	1	0
Body wall muscle	Other interneurons	1	0	0	1	1	1	1	0	0	0	1	0	0	0	0	0	0	1	1	1	1	0	0	0	0	0	1	0	1	1	1	1	1	1	1	1	1	0	0	0	1	1	1	1	1	0	1	0
Body wall muscle	Oxygen sensory neurons	1	0	0	1	1	1	0	0	0	0	0	0	0	0	0	0	0	1	0	0	1	0	0	0	0	0	1	0	0	1	1	0	1	1	0	1	0	0	0	0	1	1	1	1	0	0	1	0
Body wall muscle	Pharyngeal epithelia	1	0	0	1	1	1	1	0	0	0	1	0	0	0	0	0	0	1	1	1	1	0	0	0	0	0	1	0	1	1	1	1	1	1	1	1	1	0	0	0	1	1	1	1	0	0	1	0
Body wall muscle	Pharyngeal gland	1	0	0	1	0	0	1	0	0	0	0	0	0	0	0	0	0	0	0	0	1	0	0	0	0	0	1	0	0	0	1	0	0	1	0	1	1	0	0	0	1	1	1	1	0	0	0	0
Body wall muscle	Pharyngeal muscle	1	0	0	1	1	1	1	0	0	0	0	0	0	0	0	0	0	1	0	0	1	0	0	0	0	0	1	0	0	1	1	0	1	1	0	1	1	0	0	0	1	1	1	1	0	0	1	0
Body wall muscle	Pharyngeal neurons	1	0	0	1	1	1	0	0	0	0	1	0	0	0	0	0	0	1	1	1	1	0	0	0	0	0	1	0	1	1	1	1	1	1	1	1	1	0	0	0	1	1	1	1	0	0	1	0
Body wall muscle	Rectum	1	0	0	1	1	1	1	0	0	0	0	0	0	0	0	0	0	0	1	0	1	0	0	0	0	0	1	0	0	1	0	0	1	1	0	0	0	0	0	0	1	0	1	1	0	0	1	0
Body wall muscle	Seam cells	1	0	0	1	1	1	1	0	0	0	0	0	0	0	0	0	0	0	1	0	1	0	0	0	0	0	1	0	0	1	0	0	1	1	0	0	1	0	0	0	1	0	1	1	0	0	1	0
Body wall muscle	Somatic gonad precursors	1	0	0	1	1	1	1	0	0	0	0	0	0	0	0	0	0	1	1	0	1	0	0	0	0	0	1	0	0	1	1	0	0	1	0	0	0	0	0	0	1	1	1	1	1	0	1	0
Body wall muscle	Touch receptor neurons	1	0	0	1	1	1	0	0	0	0	1	0	0	0	0	0	0	1	1	1	1	0	0	0	0	0	1	0	1	1	1	0	1	1	1	1	1	0	0	0	1	1	1	1	1	0	1	0
Canal associated neurons	Am/PH sheath cells	1	0	0	1	1	1	1	1	0	0	0	0	0	0	1	1	1	0	1	0	0	0	0	0	0	0	1	0	0	1	0	1	1	1	0	0	0	0	0	0	0	0	0	0	0	0	0	1
Canal associated neurons	Body wall muscle	1	0	0	1	1	1	0	0	0	0	0	0	0	0	1	1	1	0	0	0	0	0	0	0	0	0	1	0	0	1	1	0	0	1	0	0	0	0	0	0	0	0	0	0	0	0	0	1
Canal associated neurons	Canal associated neurons	1	0	0	1	1	0	1	0	0	0	0	0	0	0	1	1	1	0	1	0	0	0	0	0	0	0	1	0	0	1	1	0	1	1	0	0	0	0	0	0	0	0	0	0	0	0	0	1
Canal associated neurons	Cholinergic neurons	1	0	1	1	1	1	0	0	0	0	0	0	0	1	1	1	1	0	1	1	0	0	0	0	0	0	1	0	1	1	1	0	1	1	1	0	0	0	0	0	0	0	0	0	0	0	0	1
Canal associated neurons	Ciliated sensory neurons	1	0	0	1	1	0	1	0	0	0	0	0	0	0	1	1	1	0	0	0	0	0	0	0	0	0	1	0	0	1	1	0	1	1	0	0	0	0	0	0	0	0	0	0	0	0	0	1
Canal associated neurons	Coelomocytes	1	0	1	1	1	1	1	0	0	0	0	0	0	0	1	1	1	0	1	1	0	0	0	0	0	0	1	0	1	1	1	0	1	1	1	0	0	0	0	0	0	0	0	0	0	0	0	1
Canal associated neurons	Excretory cells	1	0	0	1	0	0	1	0	0	0	0	0	0	0	1	1	0	0	1	0	0	0	0	0	0	0	1	0	0	1	1	0	1	1	0	0	0	0	0	0	0	0	0	0	0	0	0	1
Canal associated neurons	GABAergic neurons	1	0	1	1	1	1	0	0	0	0	0	0	0	0	1	1	1	0	1	1	0	0	0	0	0	0	1	0	1	1	1	1	1	1	1	0	0	0	0	0	0	0	0	0	0	0	0	1
Canal associated neurons	Germline	1	0	0	1	0	0	0	0	0	0	0	0	0	0	1	0	0	0	0	0	0	0	0	0	0	0	1	0	0	0	0	0	0	0	0	0	0	0	0	0	0	0	0	0	0	0	0	1
Canal associated neurons	Intestinal/rectal muscle	1	0	0	1	1	1	0	0	0	0	0	0	0	0	1	1	1	0	1	0	0	0	0	0	0	0	1	0	0	1	1	0	1	1	0	0	0	0	0	0	0	0	0	0	0	0	0	1
Canal associated neurons	Intestine	1	0	0	1	1	0	1	0	0	0	0	0	0	1	1	1	1	0	1	0	0	0	0	0	0	0	1	0	0	1	0	1	1	1	0	0	0	0	0	0	0	0	0	0	0	0	0	1
Canal associated neurons	Non-seam hypodermis	1	0	1	1	1	1	0	0	0	0	0	0	0	0	1	1	1	0	1	1	0	0	0	0	0	0	1	0	1	1	0	0	1	1	1	0	0	0	0	0	0	0	0	0	0	0	0	1
Canal associated neurons	Other interneurons	1	0	1	1	1	1	1	0	0	0	0	0	0	0	1	1	1	0	1	1	0	0	0	0	0	0	1	0	1	1	1	1	1	1	1	0	0	0	0	0	0	0	0	0	0	0	0	1
Canal associated neurons	Oxygen sensory neurons	1	0	0	1	1	1	0	0	0	0	0	0	0	0	1	1	1	0	0	0	0	0	0	0	0	0	1	0	0	1	1	0	1	1	0	0	0	0	0	0	0	0	0	0	0	0	0	1
Canal associated neurons	Pharyngeal epithelia	1	0	1	1	1	1	1	0	0	0	0	0	0	0	1	1	1	0	1	1	0	0	0	0	0	0	1	0	1	1	1	1	1	1	1	0	0	0	0	0	0	0	0	0	0	0	0	1
Canal associated neurons	Pharyngeal gland	1	0	0	1	0	0	1	0	0	0	0	0	0	0	1	1	0	0	0	0	0	0	0	0	0	0	1	0	0	0	1	0	0	1	0	0	0	0	0	0	0	0	0	0	0	0	0	1
Canal associated neurons	Pharyngeal muscle	1	0	0	1	1	1	1	0	0	0	0	0	0	0	1	1	1	0	0	0	0	0	0	0	0	0	1	0	0	1	1	0	1	1	0	0	0	0	0	0	0	0	0	0	0	0	0	1
Canal associated neurons	Pharyngeal neurons	1	0	1	1	1	1	0	0	0	0	0	0	0	0	1	1	1	0	1	1	0	0	0	0	0	0	1	0	1	1	1	1	1	1	1	0	0	0	0	0	0	0	0	0	0	0	0	1
Canal associated neurons	Rectum	1	0	0	1	1	1	1	0	0	0	0	0	0	0	1	1	1	0	1	0	0	0	0	0	0	0	1	0	0	1	0	0	1	1	0	0	0	0	0	0	0	0	0	0	0	0	0	1
Canal associated neurons	Seam cells	1	0	0	1	1	1	1	0	0	0	0	0	0	0	1	1	1	0	1	0	0	0	0	0	0	0	1	0	0	1	0	0	1	1	0	0	0	0	0	0	0	0	0	0	0	0	0	1
Canal associated neurons	Somatic gonad precursors	1	0	0	1	1	1	1	0	0	0	0	0	0	1	1	1	1	0	1	0	0	0	0	0	0	0	1	0	0	1	1	0	0	1	0	0	0	0	0	0	0	0	0	0	0	0	0	1
Canal associated neurons	Touch receptor neurons	1	0	1	1	1	1	0	0	0	0	0	0	0	0	1	1	1	0	1	1	0	0	0	0	0	0	1	0	1	1	1	0	1	1	1	0	0	0	0	0	0	0	0	0	0	0	0	1
Cholinergic neurons	Am/PH sheath cells	1	0	0	1	1	1	1	1	0	0	0	0	0	0	1	1	1	0	1	0	1	0	0	0	0	0	1	0	0	1	0	1	1	1	0	0	0	0	0	0	1	1	1	1	0	0	0	1
Cholinergic neurons	Body wall muscle	1	0	0	1	1	1	0	0	0	0	0	0	0	0	1	1	1	0	0	0	1	0	0	0	0	0	1	0	0	1	1	0	0	1	0	0	0	0	0	0	1	1	1	1	1	0	0	1
Cholinergic neurons	Canal associated neurons	1	0	0	1	1	0	1	0	0	0	0	0	0	0	1	1	1	1	1	0	1	0	0	0	0	0	1	0	0	1	1	0	1	1	0	0	0	0	0	0	1	1	1	1	0	0	0	1
Cholinergic neurons	Cholinergic neurons	1	0	0	1	1	1	0	0	0	0	0	0	0	1	1	1	1	1	1	1	1	0	0	0	0	0	1	0	1	1	1	0	1	1	1	0	0	0	0	0	1	1	1	1	0	0	0	1
Cholinergic neurons	Ciliated sensory neurons	1	0	0	1	1	0	1	0	0	0	0	0	0	0	1	1	1	1	0	0	1	0	0	0	0	0	1	0	0	1	1	0	1	1	0	0	0	0	0	0	1	1	1	1	0	0	0	1
Cholinergic neurons	Coelomocytes	1	0	0	1	1	1	1	0	0	0	0	0	0	0	1	1	1	1	1	1	1	0	0	0	0	0	1	0	1	1	1	0	1	1	1	0	0	0	0	0	1	1	1	1	0	0	0	1
Cholinergic neurons	Excretory cells	1	0	0	1	0	0	1	0	0	0	0	0	0	0	1	1	0	0	1	0	1	0	0	0	0	0	1	0	0	1	1	0	1	1	0	0	0	0	0	0	1	1	1	1	0	0	0	1
Cholinergic neurons	GABAergic neurons	1	0	0	1	1	1	0	0	0	0	0	0	0	0	1	1	1	1	1	1	1	0	0	0	0	0	1	0	1	1	1	1	1	1	1	0	0	0	0	0	1	1	1	1	0	0	0	1
Cholinergic neurons	Germline	1	0	0	1	0	0	0	0	0	0	0	0	0	0	1	0	0	0	0	0	1	0	0	0	0	0	1	0	0	0	0	0	0	0	0	0	0	0	0	0	1	0	1	1	0	0	0	1
Cholinergic neurons	Intestinal/rectal muscle	1	0	0	1	1	1	0	0	0	0	0	0	0	0	1	1	1	1	1	0	1	0	0	0	0	0	1	0	0	1	1	0	1	1	0	0	0	0	0	0	1	1	1	1	1	0	0	1
Cholinergic neurons	Intestine	1	0	0	1	1	0	1	0	0	0	0	0	0	1	1	1	1	0	1	0	1	0	0	0	0	0	1	0	0	1	0	1	1	1	0	0	0	0	0	0	1	1	1	1	0	0	0	1
Cholinergic neurons	Non-seam hypodermis	1	0	0	1	1	1	0	0	0	0	0	0	0	0	1	1	1	1	1	1	1	0	0	0	0	0	1	0	1	1	0	0	1	1	1	0	0	0	0	0	1	1	1	1	0	0	0	1
Cholinergic neurons	Other interneurons	1	0	0	1	1	1	1	0	0	0	0	0	0	0	1	1	1	1	1	1	1	0	0	0	0	0	1	0	1	1	1	1	1	1	1	0	0	0	0	0	1	1	1	1	1	0	0	1
Cholinergic neurons	Oxygen sensory neurons	1	0	0	1	1	1	0	0	0	0	0	0	0	0	1	1	1	1	0	0	1	0	0	0	0	0	1	0	0	1	1	0	1	1	0	0	0	0	0	0	1	1	1	1	0	0	0	1
Cholinergic neurons	Pharyngeal epithelia	1	0	0	1	1	1	1	0	0	0	0	0	0	0	1	1	1	1	1	1	1	0	0	0	0	0	1	0	1	1	1	1	1	1	1	0	0	0	0	0	1	1	1	1	0	0	0	1
Cholinergic neurons	Pharyngeal gland	1	0	0	1	0	0	1	0	0	0	0	0	0	0	1	1	0	0	0	0	1	0	0	0	0	0	1	0	0	0	1	0	0	1	0	0	0	0	0	0	1	1	1	1	0	0	0	1
Cholinergic neurons	Pharyngeal muscle	1	0	0	1	1	1	1	0	0	0	0	0	0	0	1	1	1	1	0	0	1	0	0	0	0	0	1	0	0	1	1	0	1	1	0	0	0	0	0	0	1	1	1	1	0	0	0	1
Cholinergic neurons	Pharyngeal neurons	1	0	0	1	1	1	0	0	0	0	0	0	0	0	1	1	1	1	1	1	1	0	0	0	0	0	1	0	1	1	1	1	1	1	1	0	0	0	0	0	1	1	1	1	0	0	0	1
Cholinergic neurons	Rectum	1	0	0	1	1	1	1	0	0	0	0	0	0	0	1	1	1	0	1	0	1	0	0	0	0	0	1	0	0	1	0	0	1	1	0	0	0	0	0	0	1	0	1	1	0	0	0	1
Cholinergic neurons	Seam cells	1	0	0	1	1	1	1	0	0	0	0	0	0	0	1	1	1	0	1	0	1	0	0	0	0	0	1	0	0	1	0	0	1	1	0	0	0	0	0	0	1	0	1	1	0	0	0	1
Cholinergic neurons	Somatic gonad precursors	1	0	0	1	1	1	1	0	0	0	0	0	0	1	1	1	1	1	1	0	1	0	0	0	0	0	1	0	0	1	1	0	0	1	0	0	0	0	0	0	1	1	1	1	1	0	0	1
Cholinergic neurons	Touch receptor neurons	1	0	0	1	1	1	0	0	0	0	0	0	0	0	1	1	1	1	1	1	1	0	0	0	0	0	1	0	1	1	1	0	1	1	1	0	0	0	0	0	1	1	1	1	1	0	0	1
Ciliated sensory neurons	Am/PH sheath cells	1	0	0	1	1	0	0	0	0	0	0	0	0	0	1	1	1	0	1	0	0	1	0	0	0	0	1	0	0	1	0	1	1	1	0	0	0	0	0	0	1	1	1	1	0	0	0	1
Ciliated sensory neurons	Body wall muscle	1	0	0	1	1	0	0	0	0	0	0	0	0	0	1	1	1	0	0	0	0	0	0	0	0	0	1	0	0	1	1	0	0	1	0	0	0	0	0	0	1	1	1	1	1	0	0	1
Ciliated sensory neurons	Canal associated neurons	1	0	0	1	1	0	0	0	0	0	0	0	0	0	1	1	1	1	1	0	0	0	0	0	0	0	1	0	0	1	1	0	1	1	0	0	0	0	0	0	1	1	1	1	0	0	0	1
Ciliated sensory neurons	Cholinergic neurons	1	0	1	1	1	0	0	0	0	0	0	0	0	1	1	1	1	1	1	1	0	0	0	0	0	0	1	0	1	1	1	0	1	1	1	0	0	0	0	0	1	1	1	1	0	0	0	1
Ciliated sensory neurons	Ciliated sensory neurons	1	1	0	1	1	0	0	0	0	0	0	0	0	0	1	1	1	1	0	0	0	1	0	0	0	0	1	0	0	1	1	0	1	1	0	0	0	0	0	0	1	1	1	1	0	0	0	1
Ciliated sensory neurons	Coelomocytes	1	0	1	1	1	0	0	0	0	0	0	0	0	0	1	1	1	1	1	1	0	0	0	0	0	0	1	0	1	1	1	0	1	1	1	0	0	0	0	0	1	1	1	1	0	0	0	1
Ciliated sensory neurons	Excretory cells	1	0	0	1	0	0	0	0	0	0	0	0	0	0	1	1	0	0	1	0	0	1	0	0	0	0	1	0	0	1	1	0	1	1	0	0	0	0	0	0	1	1	1	1	0	0	0	1
Ciliated sensory neurons	GABAergic neurons	1	0	1	1	1	0	0	0	0	0	0	0	0	0	1	1	1	1	1	1	0	0	0	0	0	0	1	0	1	1	1	1	1	1	1	0	0	0	0	0	1	1	1	1	0	0	0	1
Ciliated sensory neurons	Germline	1	0	0	1	0	0	0	0	0	0	0	0	0	0	1	0	0	0	0	0	0	0	0	0	0	0	1	0	0	0	0	0	0	0	0	0	0	0	0	0	1	0	1	1	0	0	0	1
Ciliated sensory neurons	Intestinal/rectal muscle	1	0	0	1	1	0	0	0	0	0	0	0	0	0	1	1	1	1	1	0	0	0	0	0	0	0	1	0	0	1	1	0	1	1	0	0	0	0	0	0	1	1	1	1	1	0	0	1
Ciliated sensory neurons	Intestine	1	1	0	1	1	0	0	0	0	0	0	0	0	1	1	1	1	0	1	0	0	0	0	0	0	0	1	0	0	1	0	1	1	1	0	0	0	0	0	0	1	1	1	1	0	0	0	1
Ciliated sensory neurons	Non-seam hypodermis	1	1	1	1	1	0	0	0	0	0	0	0	0	0	1	1	1	1	1	1	0	1	0	0	0	0	1	0	1	1	0	0	1	1	1	0	0	0	0	0	1	1	1	1	0	0	0	1
Ciliated sensory neurons	Other interneurons	1	1	1	1	1	0	0	0	0	0	0	0	0	0	1	1	1	1	1	1	0	0	0	0	0	0	1	0	1	1	1	1	1	1	1	0	0	0	0	0	1	1	1	1	1	0	0	1
Ciliated sensory neurons	Oxygen sensory neurons	1	0	0	1	1	0	0	0	0	0	0	0	0	0	1	1	1	1	0	0	0	1	0	0	0	0	1	0	0	1	1	0	1	1	0	0	0	0	0	0	1	1	1	1	0	0	0	1
Ciliated sensory neurons	Pharyngeal epithelia	1	0	1	1	1	0	0	0	0	0	0	0	0	0	1	1	1	1	1	1	0	0	0	0	0	0	1	0	1	1	1	1	1	1	1	0	0	0	0	0	1	1	1	1	0	0	0	1
Ciliated sensory neurons	Pharyngeal gland	1	0	0	1	0	0	0	0	0	0	0	0	0	0	1	1	0	0	0	0	0	0	0	0	0	0	1	0	0	0	1	0	0	1	0	0	0	0	0	0	1	1	1	1	0	0	0	1
Ciliated sensory neurons	Pharyngeal muscle	1	1	0	1	1	0	0	0	0	0	0	0	0	0	1	1	1	1	0	0	0	0	0	0	0	0	1	0	0	1	1	0	1	1	0	0	0	0	0	0	1	1	1	1	0	0	0	1
Ciliated sensory neurons	Pharyngeal neurons	1	0	1	1	1	0	0	0	0	0	0	0	0	0	1	1	1	1	1	1	0	0	0	0	0	0	1	0	1	1	1	1	1	1	1	0	0	0	0	0	1	1	1	1	0	0	0	1
Ciliated sensory neurons	Rectum	1	1	0	1	1	0	0	0	0	0	0	0	0	0	1	1	1	0	1	0	0	1	0	0	0	0	1	0	0	1	0	0	1	1	0	0	0	0	0	0	1	0	1	1	0	0	0	1
Ciliated sensory neurons	Seam cells	1	0	0	1	1	0	0	0	0	0	0	0	0	0	1	1	1	0	1	0	0	1	0	0	0	0	1	0	0	1	0	0	1	1	0	0	0	0	0	0	1	0	1	1	0	0	0	1
Ciliated sensory neurons	Somatic gonad precursors	1	0	0	1	1	0	0	0	0	0	0	0	0	1	1	1	1	1	1	0	0	0	0	0	0	0	1	0	0	1	1	0	0	1	0	0	0	0	0	0	1	1	1	1	1	0	0	1
Ciliated sensory neurons	Touch receptor neurons	1	0	1	1	1	0	0	0	0	0	0	0	0	0	1	1	1	1	1	1	0	0	0	0	0	0	1	0	1	1	1	0	1	1	1	0	0	0	0	0	1	1	1	1	1	0	0	1
Coelomocytes	Am/PH sheath cells	1	0	0	1	1	0	0	0	0	0	0	0	0	0	1	1	1	0	1	0	0	0	0	0	0	0	1	0	0	1	0	1	1	1	0	0	0	0	0	0	1	1	1	0	0	0	0	0
Coelomocytes	Body wall muscle	1	0	0	1	1	0	0	0	0	0	0	0	0	0	1	1	1	0	0	0	0	0	0	0	0	0	1	0	0	1	1	0	0	1	0	0	0	0	0	0	1	1	1	0	0	0	0	0
Coelomocytes	Canal associated neurons	1	0	0	1	1	0	0	0	0	0	0	0	0	0	1	1	1	1	1	0	0	0	0	0	0	0	1	0	0	1	1	0	1	1	0	0	0	0	0	0	1	1	1	0	0	0	0	0
Coelomocytes	Cholinergic neurons	1	0	1	1	1	0	0	0	0	0	0	0	0	1	1	1	1	1	1	1	0	0	0	0	0	0	1	0	1	1	1	0	1	1	1	0	0	0	0	0	1	1	1	0	0	0	0	0
Coelomocytes	Ciliated sensory neurons	1	0	0	1	1	0	0	0	0	0	0	0	0	0	1	1	1	1	0	0	0	0	0	0	0	0	1	0	0	1	1	0	1	1	0	0	0	0	0	0	1	1	1	0	0	0	0	0
Coelomocytes	Coelomocytes	1	0	1	1	1	0	0	0	0	0	0	0	0	0	1	1	1	1	1	1	0	0	0	0	0	0	1	0	1	1	1	0	1	1	1	0	0	0	0	0	1	1	1	0	0	0	0	0
Coelomocytes	Excretory cells	1	0	0	1	0	0	0	0	0	0	0	0	0	0	1	1	0	0	1	0	0	0	0	0	0	0	1	0	0	1	1	0	1	1	0	0	0	0	0	0	1	1	1	0	0	0	0	0
Coelomocytes	GABAergic neurons	1	0	1	1	1	0	0	0	0	0	0	0	0	0	1	1	1	1	1	1	0	0	0	0	0	0	1	0	1	1	1	1	1	1	1	0	0	0	0	0	1	1	1	0	0	0	0	0
Coelomocytes	Germline	1	0	0	1	0	0	0	0	0	0	0	0	0	0	1	0	0	0	0	0	0	0	0	0	0	0	1	0	0	0	0	0	0	0	0	0	0	0	0	0	1	0	1	0	0	0	0	0
Coelomocytes	Intestinal/rectal muscle	1	0	0	1	1	0	0	0	0	0	0	0	0	0	1	1	1	1	1	0	0	0	0	0	0	0	1	0	0	1	1	0	1	1	0	0	0	0	0	0	1	1	1	0	0	0	0	0
Coelomocytes	Intestine	1	0	0	1	1	0	0	0	0	0	0	0	0	1	1	1	1	0	1	0	0	0	0	0	0	0	1	0	0	1	0	1	1	1	0	0	0	0	0	0	1	1	1	0	0	0	0	0
Coelomocytes	Non-seam hypodermis	1	0	1	1	1	0	0	0	0	0	0	0	0	0	1	1	1	1	1	1	0	0	0	0	0	0	1	0	1	1	0	0	1	1	1	0	0	0	0	0	1	1	1	0	0	0	0	0
Coelomocytes	Other interneurons	1	0	1	1	1	0	0	0	0	0	0	0	0	0	1	1	1	1	1	1	0	0	0	0	0	0	1	0	1	1	1	1	1	1	1	0	0	0	0	0	1	1	1	0	0	0	0	0
Coelomocytes	Oxygen sensory neurons	1	0	0	1	1	0	0	0	0	0	0	0	0	0	1	1	1	1	0	0	0	0	0	0	0	0	1	0	0	1	1	0	1	1	0	0	0	0	0	0	1	1	1	0	0	0	0	0
Coelomocytes	Pharyngeal epithelia	1	0	1	1	1	0	0	0	0	0	0	0	0	0	1	1	1	1	1	1	0	0	0	0	0	0	1	0	1	1	1	1	1	1	1	0	0	0	0	0	1	1	1	0	0	0	0	0
Coelomocytes	Pharyngeal gland	1	0	0	1	0	0	0	0	0	0	0	0	0	0	1	1	0	0	0	0	0	0	0	0	0	0	1	0	0	0	1	0	0	1	0	0	0	0	0	0	1	1	1	0	0	0	0	0
Coelomocytes	Pharyngeal muscle	1	0	0	1	1	0	0	0	0	0	0	0	0	0	1	1	1	1	0	0	0	0	0	0	0	0	1	0	0	1	1	0	1	1	0	0	0	0	0	0	1	1	1	0	0	0	0	0
Coelomocytes	Pharyngeal neurons	1	0	1	1	1	0	0	0	0	0	0	0	0	0	1	1	1	1	1	1	0	0	0	0	0	0	1	0	1	1	1	1	1	1	1	0	0	0	0	0	1	1	1	0	0	0	0	0
Coelomocytes	Rectum	1	0	0	1	1	0	0	0	0	0	0	0	0	0	1	1	1	0	1	0	0	0	0	0	0	0	1	0	0	1	0	0	1	1	0	0	0	0	0	0	1	0	1	0	0	0	0	0
Coelomocytes	Seam cells	1	0	0	1	1	0	0	0	0	0	0	0	0	0	1	1	1	0	1	0	0	0	0	0	0	0	1	0	0	1	0	0	1	1	0	0	0	0	0	0	1	0	1	0	0	0	0	0
Coelomocytes	Somatic gonad precursors	1	0	0	1	1	0	0	0	0	0	0	0	0	1	1	1	1	1	1	0	0	0	0	0	0	0	1	0	0	1	1	0	0	1	0	0	0	0	0	0	1	1	1	0	0	0	0	0
Coelomocytes	Touch receptor neurons	1	0	1	1	1	0	0	0	0	0	0	0	0	0	1	1	1	1	1	1	0	0	0	0	0	0	1	0	1	1	1	0	1	1	1	0	0	0	0	0	1	1	1	0	0	0	0	0
Excretory cells	Am/PH sheath cells	1	0	0	1	1	1	1	1	0	0	0	0	0	0	1	1	1	0	1	0	1	1	0	0	0	0	0	0	0	1	0	1	1	1	0	1	0	0	0	0	1	1	1	1	0	0	1	0
Excretory cells	Body wall muscle	1	0	0	1	1	1	0	0	0	0	0	0	0	0	1	1	1	0	0	0	1	0	0	0	0	0	0	0	0	1	1	0	0	1	0	0	0	0	0	0	1	1	1	1	1	0	1	0
Excretory cells	Canal associated neurons	1	0	0	1	1	0	1	0	0	0	0	0	0	0	1	1	1	0	1	0	1	0	0	0	0	0	0	0	0	1	1	0	1	1	0	0	1	0	0	0	1	1	1	1	0	0	1	0
Excretory cells	Cholinergic neurons	1	0	1	1	1	1	0	0	0	0	0	0	0	1	1	1	1	0	1	1	1	0	0	0	0	0	0	0	1	1	1	0	1	1	1	1	1	0	0	0	1	1	1	1	0	0	1	0
Excretory cells	Ciliated sensory neurons	1	0	0	1	1	0	1	0	0	0	0	0	0	0	1	1	1	0	0	0	1	1	0	0	0	0	0	0	0	1	1	0	1	1	0	1	0	0	0	0	1	1	1	1	0	0	1	0
Excretory cells	Coelomocytes	1	0	1	1	1	1	1	0	0	0	0	0	0	0	1	1	1	0	1	1	1	0	0	0	0	0	0	0	1	1	1	0	1	1	1	0	1	0	0	0	1	1	1	1	0	0	1	0
Excretory cells	Excretory cells	1	0	0	1	0	0	1	0	0	0	0	0	0	0	1	1	0	0	1	0	1	1	0	0	0	0	0	0	0	1	1	0	1	1	0	1	1	0	0	0	1	1	1	1	0	0	1	0
Excretory cells	GABAergic neurons	1	0	1	1	1	1	0	0	0	0	0	0	0	0	1	1	1	0	1	1	1	0	0	0	0	0	0	0	1	1	1	1	1	1	1	1	0	0	0	0	1	1	1	1	0	0	1	0
Excretory cells	Germline	1	0	0	1	0	0	0	0	0	0	0	0	0	0	1	0	0	0	0	0	1	0	0	0	0	0	0	0	0	0	0	0	0	0	0	0	0	0	0	0	1	0	1	1	0	0	0	0
Excretory cells	Intestinal/rectal muscle	1	0	0	1	1	1	0	0	0	0	0	0	0	0	1	1	1	0	1	0	1	0	0	0	0	0	0	0	0	1	1	0	1	1	0	1	0	0	0	0	1	1	1	1	1	0	1	0
Excretory cells	Intestine	1	0	0	1	1	0	1	0	0	0	0	0	0	1	1	1	1	0	1	0	1	0	0	0	0	0	0	0	0	1	0	1	1	1	0	1	0	0	0	0	1	1	1	1	0	0	1	0
Excretory cells	Non-seam hypodermis	1	0	1	1	1	1	0	0	0	0	0	0	0	0	1	1	1	0	1	1	1	1	0	0	0	0	0	0	1	1	0	0	1	1	1	0	0	0	0	0	1	1	1	1	0	0	1	0
Excretory cells	Other interneurons	1	0	1	1	1	1	1	0	0	0	0	0	0	0	1	1	1	0	1	1	1	0	0	0	0	0	0	0	1	1	1	1	1	1	1	1	1	0	0	0	1	1	1	1	1	0	1	0
Excretory cells	Oxygen sensory neurons	1	0	0	1	1	1	0	0	0	0	0	0	0	0	1	1	1	0	0	0	1	1	0	0	0	0	0	0	0	1	1	0	1	1	0	1	0	0	0	0	1	1	1	1	0	0	1	0
Excretory cells	Pharyngeal epithelia	1	0	1	1	1	1	1	0	0	0	0	0	0	0	1	1	1	0	1	1	1	0	0	0	0	0	0	0	1	1	1	1	1	1	1	1	1	0	0	0	1	1	1	1	0	0	1	0
Excretory cells	Pharyngeal gland	1	0	0	1	0	0	1	0	0	0	0	0	0	0	1	1	0	0	0	0	1	0	0	0	0	0	0	0	0	0	1	0	0	1	0	1	1	0	0	0	1	1	1	1	0	0	0	0
Excretory cells	Pharyngeal muscle	1	0	0	1	1	1	1	0	0	0	0	0	0	0	1	1	1	0	0	0	1	0	0	0	0	0	0	0	0	1	1	0	1	1	0	1	1	0	0	0	1	1	1	1	0	0	1	0
Excretory cells	Pharyngeal neurons	1	0	1	1	1	1	0	0	0	0	0	0	0	0	1	1	1	0	1	1	1	0	0	0	0	0	0	0	1	1	1	1	1	1	1	1	1	0	0	0	1	1	1	1	0	0	1	0
Excretory cells	Rectum	1	0	0	1	1	1	1	0	0	0	0	0	0	0	1	1	1	0	1	0	1	1	0	0	0	0	0	0	0	1	0	0	1	1	0	0	0	0	0	0	1	0	1	1	0	0	1	0
Excretory cells	Seam cells	1	0	0	1	1	1	1	0	0	0	0	0	0	0	1	1	1	0	1	0	1	1	0	0	0	0	0	0	0	1	0	0	1	1	0	0	1	0	0	0	1	0	1	1	0	0	1	0
Excretory cells	Somatic gonad precursors	1	0	0	1	1	1	1	0	0	0	0	0	0	1	1	1	1	0	1	0	1	0	0	0	0	0	0	0	0	1	1	0	0	1	0	0	0	0	0	0	1	1	1	1	1	0	1	0
Excretory cells	Touch receptor neurons	1	0	1	1	1	1	0	0	0	0	0	0	0	0	1	1	1	0	1	1	1	0	0	0	0	0	0	0	1	1	1	0	1	1	1	1	1	0	0	0	1	1	1	1	1	0	1	0
GABAergic neurons	Am/PH sheath cells	1	0	0	1	1	0	0	0	0	0	0	0	0	0	1	1	1	0	1	0	0	0	0	0	0	0	1	0	0	1	0	1	1	1	0	1	0	0	0	0	1	1	1	1	0	0	0	0
GABAergic neurons	Body wall muscle	1	0	0	1	1	0	0	0	0	0	0	0	0	0	1	1	1	0	0	0	0	0	0	0	0	0	1	0	0	1	1	0	0	1	0	0	0	0	0	0	1	1	1	1	1	0	0	0
GABAergic neurons	Canal associated neurons	1	0	0	1	1	0	0	0	0	0	0	0	0	0	1	1	1	1	1	0	0	0	0	0	0	0	1	0	0	1	1	0	1	1	0	0	1	0	0	0	1	1	1	1	0	0	0	0
GABAergic neurons	Cholinergic neurons	1	0	0	1	1	0	0	0	0	0	0	0	0	1	1	1	1	1	1	1	0	0	0	0	0	0	1	0	1	1	1	0	1	1	1	1	1	0	0	0	1	1	1	1	0	0	0	0
GABAergic neurons	Ciliated sensory neurons	1	0	0	1	1	0	0	0	0	0	0	0	0	0	1	1	1	1	0	0	0	0	0	0	0	0	1	0	0	1	1	0	1	1	0	1	0	0	0	0	1	1	1	1	0	0	0	0
GABAergic neurons	Coelomocytes	1	0	0	1	1	0	0	0	0	0	0	0	0	0	1	1	1	1	1	1	0	0	0	0	0	0	1	0	1	1	1	0	1	1	1	0	1	0	0	0	1	1	1	1	0	0	0	0
GABAergic neurons	Excretory cells	1	0	0	1	0	0	0	0	0	0	0	0	0	0	1	1	0	0	1	0	0	0	0	0	0	0	1	0	0	1	1	0	1	1	0	1	1	0	0	0	1	1	1	1	0	0	0	0
GABAergic neurons	GABAergic neurons	1	0	0	1	1	0	0	0	0	0	0	0	0	0	1	1	1	1	1	1	0	0	0	0	0	0	1	0	1	1	1	1	1	1	1	1	0	0	0	0	1	1	1	1	0	0	0	0
GABAergic neurons	Germline	1	0	0	1	0	0	0	0	0	0	0	0	0	0	1	0	0	0	0	0	0	0	0	0	0	0	1	0	0	0	0	0	0	0	0	0	0	0	0	0	1	0	1	1	0	0	0	0
GABAergic neurons	Intestinal/rectal muscle	1	0	0	1	1	0	0	0	0	0	0	0	0	0	1	1	1	1	1	0	0	0	0	0	0	0	1	0	0	1	1	0	1	1	0	1	0	0	0	0	1	1	1	1	1	0	0	0
GABAergic neurons	Intestine	1	0	0	1	1	0	0	0	0	0	0	0	0	1	1	1	1	0	1	0	0	0	0	0	0	0	1	0	0	1	0	1	1	1	0	1	0	0	0	0	1	1	1	1	0	0	0	0
GABAergic neurons	Non-seam hypodermis	1	0	0	1	1	0	0	0	0	0	0	0	0	0	1	1	1	1	1	1	0	0	0	0	0	0	1	0	1	1	0	0	1	1	1	0	0	0	0	0	1	1	1	1	0	0	0	0
GABAergic neurons	Other interneurons	1	0	0	1	1	0	0	0	0	0	0	0	0	0	1	1	1	1	1	1	0	0	0	0	0	0	1	0	1	1	1	1	1	1	1	1	1	0	0	0	1	1	1	1	1	0	0	0
GABAergic neurons	Oxygen sensory neurons	1	0	0	1	1	0	0	0	0	0	0	0	0	0	1	1	1	1	0	0	0	0	0	0	0	0	1	0	0	1	1	0	1	1	0	1	0	0	0	0	1	1	1	1	0	0	0	0
GABAergic neurons	Pharyngeal epithelia	1	0	0	1	1	0	0	0	0	0	0	0	0	0	1	1	1	1	1	1	0	0	0	0	0	0	1	0	1	1	1	1	1	1	1	1	1	0	0	0	1	1	1	1	0	0	0	0
GABAergic neurons	Pharyngeal gland	1	0	0	1	0	0	0	0	0	0	0	0	0	0	1	1	0	0	0	0	0	0	0	0	0	0	1	0	0	0	1	0	0	1	0	1	1	0	0	0	1	1	1	1	0	0	0	0
GABAergic neurons	Pharyngeal muscle	1	0	0	1	1	0	0	0	0	0	0	0	0	0	1	1	1	1	0	0	0	0	0	0	0	0	1	0	0	1	1	0	1	1	0	1	1	0	0	0	1	1	1	1	0	0	0	0
GABAergic neurons	Pharyngeal neurons	1	0	0	1	1	0	0	0	0	0	0	0	0	0	1	1	1	1	1	1	0	0	0	0	0	0	1	0	1	1	1	1	1	1	1	1	1	0	0	0	1	1	1	1	0	0	0	0
GABAergic neurons	Rectum	1	0	0	1	1	0	0	0	0	0	0	0	0	0	1	1	1	0	1	0	0	0	0	0	0	0	1	0	0	1	0	0	1	1	0	0	0	0	0	0	1	0	1	1	0	0	0	0
GABAergic neurons	Seam cells	1	0	0	1	1	0	0	0	0	0	0	0	0	0	1	1	1	0	1	0	0	0	0	0	0	0	1	0	0	1	0	0	1	1	0	0	1	0	0	0	1	0	1	1	0	0	0	0
GABAergic neurons	Somatic gonad precursors	1	0	0	1	1	0	0	0	0	0	0	0	0	1	1	1	1	1	1	0	0	0	0	0	0	0	1	0	0	1	1	0	0	1	0	0	0	0	0	0	1	1	1	1	1	0	0	0
GABAergic neurons	Touch receptor neurons	1	0	0	1	1	0	0	0	0	0	0	0	0	0	1	1	1	1	1	1	0	0	0	0	0	0	1	0	1	1	1	0	1	1	1	1	1	0	0	0	1	1	1	1	1	0	0	0
Germline	Am/PH sheath cells	1	0	0	0	0	0	0	0	0	0	0	0	0	0	0	0	0	0	0	0	0	0	0	0	0	0	1	0	0	0	0	1	1	1	0	0	0	0	0	0	0	0	0	0	0	0	0	0
Germline	Body wall muscle	1	0	0	0	0	0	0	0	0	0	0	0	0	0	0	0	0	0	0	0	0	0	0	0	0	0	1	0	0	0	1	0	0	1	0	0	0	0	1	0	0	0	0	0	0	0	0	0
Germline	Canal associated neurons	1	0	0	0	0	0	0	0	0	0	0	0	0	0	0	0	0	0	0	0	0	0	0	0	0	0	1	0	0	0	1	0	1	1	0	0	0	0	1	0	0	0	0	0	0	0	0	0
Germline	Cholinergic neurons	1	0	0	0	0	0	0	0	0	0	0	0	0	0	0	0	0	0	0	0	0	0	0	0	0	0	1	0	1	0	1	0	1	1	1	0	0	1	1	0	0	0	0	0	0	0	0	0
Germline	Ciliated sensory neurons	1	0	0	0	0	0	0	0	0	0	0	0	0	0	0	0	0	0	0	0	0	0	0	0	0	0	1	0	0	0	1	0	1	1	0	0	0	0	0	0	0	0	0	0	0	0	0	0
Germline	Coelomocytes	1	0	0	0	0	0	0	0	0	0	0	0	0	0	0	0	0	0	0	0	0	0	0	0	0	0	1	0	1	0	1	0	1	1	1	0	0	1	1	0	0	0	0	0	0	0	0	0
Germline	Excretory cells	1	0	0	0	0	0	0	0	0	0	0	0	0	0	0	0	0	0	0	0	0	0	0	0	0	0	1	0	0	0	1	0	1	1	0	0	0	1	0	0	0	0	0	0	0	0	0	0
Germline	GABAergic neurons	1	0	0	0	0	0	0	0	0	0	0	0	0	0	0	0	0	0	0	0	0	0	0	0	0	0	1	0	1	0	1	1	1	1	1	0	0	1	1	0	0	0	0	0	0	0	0	0
Germline	Germline	1	0	0	0	0	0	0	0	0	0	0	0	0	0	0	0	0	0	0	0	0	0	0	0	0	0	1	0	0	0	0	0	0	0	0	0	0	0	1	0	0	0	0	0	0	0	0	0
Germline	Intestinal/rectal muscle	1	0	0	0	0	0	0	0	0	0	0	0	0	0	0	0	0	0	0	0	0	0	0	0	0	0	1	0	0	0	1	0	1	1	0	0	0	1	0	0	0	0	0	0	0	0	0	0
Germline	Intestine	1	0	0	0	0	0	0	0	0	0	0	0	0	0	0	0	0	0	0	0	0	0	0	0	0	0	1	0	0	0	0	1	1	1	0	0	0	0	1	0	0	0	0	0	0	0	0	0
Germline	Non-seam hypodermis	1	0	0	0	0	0	0	0	0	0	0	0	0	0	0	0	0	0	0	0	0	0	0	0	0	0	1	0	1	0	0	0	1	1	1	0	0	0	0	0	0	0	0	0	0	0	0	0
Germline	Other interneurons	1	0	0	0	0	0	0	0	0	0	0	0	0	0	0	0	0	0	0	0	0	0	0	0	0	0	1	0	1	0	1	1	1	1	1	0	0	1	1	0	0	0	0	0	0	0	0	0
Germline	Oxygen sensory neurons	1	0	0	0	0	0	0	0	0	0	0	0	0	0	0	0	0	0	0	0	0	0	0	0	0	0	1	0	0	0	1	0	1	1	0	0	0	0	0	0	0	0	0	0	0	0	0	0
Germline	Pharyngeal epithelia	1	0	0	0	0	0	0	0	0	0	0	0	0	0	0	0	0	0	0	0	0	0	0	0	0	0	1	0	1	0	1	1	1	1	1	0	0	1	1	0	0	0	0	0	0	0	0	0
Germline	Pharyngeal gland	1	0	0	0	0	0	0	0	0	0	0	0	0	0	0	0	0	0	0	0	0	0	0	0	0	0	1	0	0	0	1	0	0	1	0	0	0	0	0	0	0	0	0	0	0	0	0	0
Germline	Pharyngeal muscle	1	0	0	0	0	0	0	0	0	0	0	0	0	0	0	0	0	0	0	0	0	0	0	0	0	0	1	0	0	0	1	0	1	1	0	0	0	0	1	0	0	0	0	0	0	0	0	0
Germline	Pharyngeal neurons	1	0	0	0	0	0	0	0	0	0	0	0	0	0	0	0	0	0	0	0	0	0	0	0	0	0	1	0	1	0	1	1	1	1	1	0	0	1	0	0	0	0	0	0	0	0	0	0
Germline	Rectum	1	0	0	0	0	0	0	0	0	0	0	0	0	0	0	0	0	0	0	0	0	0	0	0	0	0	1	0	0	0	0	0	1	1	0	0	0	0	0	0	0	0	0	0	0	0	0	0
Germline	Seam cells	1	0	0	0	0	0	0	0	0	0	0	0	0	0	0	0	0	0	0	0	0	0	0	0	0	0	1	0	0	0	0	0	1	1	0	0	0	1	1	0	0	0	0	0	0	0	0	0
Germline	Somatic gonad precursors	1	0	0	0	0	0	0	0	0	0	0	0	0	0	0	0	0	0	0	0	0	0	0	0	0	0	1	0	0	0	1	0	0	1	0	0	0	1	1	0	0	0	0	0	0	0	0	0
Germline	Touch receptor neurons	1	0	0	0	0	0	0	0	0	0	0	0	0	0	0	0	0	0	0	0	0	0	0	0	0	0	1	0	1	0	1	0	1	1	1	0	0	0	1	0	0	0	0	0	0	0	0	0
Intestinal/rectal muscle	Am/PH sheath cells	1	0	0	1	1	1	1	1	0	0	0	1	0	0	1	1	1	0	1	0	1	0	0	0	0	0	1	0	0	1	0	1	1	1	0	1	0	0	0	0	1	1	1	1	0	0	1	0
Intestinal/rectal muscle	Body wall muscle	1	0	0	1	1	1	0	0	0	0	0	1	0	0	1	1	1	0	0	0	1	0	0	0	0	0	1	0	0	1	1	0	0	1	0	0	0	0	0	0	1	1	1	1	1	0	1	0
Intestinal/rectal muscle	Canal associated neurons	1	0	0	1	1	0	1	0	0	0	0	1	1	0	1	1	1	1	1	0	1	0	0	0	0	0	1	0	0	1	1	0	1	1	0	0	1	0	0	0	1	1	1	1	0	0	1	0
Intestinal/rectal muscle	Cholinergic neurons	1	0	0	1	1	1	0	0	0	0	0	1	0	1	1	1	1	1	1	1	1	0	0	0	0	0	1	0	1	1	1	0	1	1	1	1	1	0	0	0	1	1	1	1	0	0	1	0
Intestinal/rectal muscle	Ciliated sensory neurons	1	0	0	1	1	0	1	0	0	0	0	1	0	0	1	1	1	1	0	0	1	0	0	0	0	0	1	0	0	1	1	0	1	1	0	1	0	0	0	0	1	1	1	1	0	0	1	0
Intestinal/rectal muscle	Coelomocytes	1	0	0	1	1	1	1	0	0	0	0	1	0	0	1	1	1	1	1	1	1	0	0	0	0	0	1	0	1	1	1	0	1	1	1	0	1	0	0	0	1	1	1	1	0	0	1	0
Intestinal/rectal muscle	Excretory cells	1	0	0	1	0	0	1	0	0	0	0	1	1	0	1	1	0	0	1	0	1	0	0	0	0	0	1	0	0	1	1	0	1	1	0	1	1	0	0	0	1	1	1	1	0	0	1	0
Intestinal/rectal muscle	GABAergic neurons	1	0	0	1	1	1	0	0	0	0	0	1	0	0	1	1	1	1	1	1	1	0	0	0	0	0	1	0	1	1	1	1	1	1	1	1	0	0	0	0	1	1	1	1	0	0	1	0
Intestinal/rectal muscle	Germline	1	0	0	1	0	0	0	0	0	0	0	0	0	0	1	0	0	0	0	0	1	0	0	0	0	0	1	0	0	0	0	0	0	0	0	0	0	0	0	0	1	0	1	1	0	0	0	0
Intestinal/rectal muscle	Intestinal/rectal muscle	1	0	0	1	1	1	0	0	0	0	0	1	0	0	1	1	1	1	1	0	1	0	0	0	0	0	1	0	0	1	1	0	1	1	0	1	0	0	0	0	1	1	1	1	1	0	1	0
Intestinal/rectal muscle	Intestine	1	0	0	1	1	0	1	0	0	0	0	1	0	1	1	1	1	0	1	0	1	0	0	0	0	0	1	0	0	1	0	1	1	1	0	1	0	0	0	0	1	1	1	1	0	0	1	0
Intestinal/rectal muscle	Non-seam hypodermis	1	0	0	1	1	1	0	0	0	0	0	1	1	0	1	1	1	1	1	1	1	0	0	0	0	0	1	0	1	1	0	0	1	1	1	0	0	0	0	0	1	1	1	1	0	0	1	0
Intestinal/rectal muscle	Other interneurons	1	0	0	1	1	1	1	0	0	0	0	1	0	0	1	1	1	1	1	1	1	0	0	0	0	0	1	0	1	1	1	1	1	1	1	1	1	0	0	0	1	1	1	1	1	0	1	0
Intestinal/rectal muscle	Oxygen sensory neurons	1	0	0	1	1	1	0	0	0	0	0	1	0	0	1	1	1	1	0	0	1	0	0	0	0	0	1	0	0	1	1	0	1	1	0	1	0	0	0	0	1	1	1	1	0	0	1	0
Intestinal/rectal muscle	Pharyngeal epithelia	1	0	0	1	1	1	1	0	0	0	0	1	1	0	1	1	1	1	1	1	1	0	0	0	0	0	1	0	1	1	1	1	1	1	1	1	1	0	0	0	1	1	1	1	0	0	1	0
Intestinal/rectal muscle	Pharyngeal gland	1	0	0	1	0	0	1	0	0	0	0	1	1	0	1	1	0	0	0	0	1	0	0	0	0	0	1	0	0	0	1	0	0	1	0	1	1	0	0	0	1	1	1	1	0	0	0	0
Intestinal/rectal muscle	Pharyngeal muscle	1	0	0	1	1	1	1	0	0	0	0	1	1	0	1	1	1	1	0	0	1	0	0	0	0	0	1	0	0	1	1	0	1	1	0	1	1	0	0	0	1	1	1	1	0	0	1	0
Intestinal/rectal muscle	Pharyngeal neurons	1	0	0	1	1	1	0	0	0	0	0	1	0	0	1	1	1	1	1	1	1	0	0	0	0	0	1	0	1	1	1	1	1	1	1	1	1	0	0	0	1	1	1	1	0	0	1	0
Intestinal/rectal muscle	Rectum	1	0	0	1	1	1	1	0	0	0	0	1	1	0	1	1	1	0	1	0	1	0	0	0	0	0	1	0	0	1	0	0	1	1	0	0	0	0	0	0	1	0	1	1	0	0	1	0
Intestinal/rectal muscle	Seam cells	1	0	0	1	1	1	1	0	0	0	0	1	1	0	1	1	1	0	1	0	1	0	0	0	0	0	1	0	0	1	0	0	1	1	0	0	1	0	0	0	1	0	1	1	0	0	1	0
Intestinal/rectal muscle	Somatic gonad precursors	1	0	0	1	1	1	1	0	0	0	0	1	1	1	1	1	1	1	1	0	1	0	0	0	0	0	1	0	0	1	1	0	0	1	0	0	0	0	0	0	1	1	1	1	1	0	1	0
Intestinal/rectal muscle	Touch receptor neurons	1	0	0	1	1	1	0	0	0	0	0	1	0	0	1	1	1	1	1	1	1	0	0	0	0	0	1	0	1	1	1	0	1	1	1	1	1	0	0	0	1	1	1	1	1	0	1	0
Intestine	Am/PH sheath cells	1	0	0	1	1	0	0	0	0	0	0	0	0	0	1	1	1	0	1	0	0	1	0	0	0	0	1	0	0	1	0	1	1	1	0	0	0	0	0	0	1	1	1	0	0	0	1	0
Intestine	Body wall muscle	1	0	0	1	1	0	0	0	0	0	0	0	0	0	1	1	1	0	0	0	0	0	0	0	0	0	1	0	0	1	1	0	0	1	0	0	0	0	0	0	1	1	1	0	0	0	1	0
Intestine	Canal associated neurons	1	0	0	1	1	0	0	0	0	0	0	0	0	0	1	1	1	0	1	0	0	0	0	0	0	0	1	0	0	1	1	0	1	1	0	0	0	0	0	0	1	1	1	0	0	0	1	0
Intestine	Cholinergic neurons	1	0	1	1	1	0	0	0	0	0	0	0	0	1	1	1	1	0	1	1	0	0	0	0	0	0	1	0	1	1	1	0	1	1	1	0	0	0	0	0	1	1	1	0	0	0	1	0
Intestine	Ciliated sensory neurons	1	0	0	1	1	0	0	0	0	0	0	0	0	0	1	1	1	0	0	0	0	1	0	0	0	0	1	0	0	1	1	0	1	1	0	0	0	0	0	0	1	1	1	0	0	0	1	0
Intestine	Coelomocytes	1	0	1	1	1	0	0	0	0	0	0	0	0	0	1	1	1	0	1	1	0	0	0	0	0	0	1	0	1	1	1	0	1	1	1	0	0	0	0	0	1	1	1	0	0	0	1	0
Intestine	Excretory cells	1	0	0	1	0	0	0	0	0	0	0	0	0	0	1	1	0	0	1	0	0	1	0	0	0	0	1	0	0	1	1	0	1	1	0	0	0	0	0	0	1	1	1	0	0	0	1	0
Intestine	GABAergic neurons	1	0	1	1	1	0	0	0	0	0	0	0	0	0	1	1	1	0	1	1	0	0	0	0	0	0	1	0	1	1	1	1	1	1	1	0	0	0	0	0	1	1	1	0	0	0	1	0
Intestine	Germline	1	0	0	1	0	0	0	0	0	0	0	0	0	0	1	0	0	0	0	0	0	0	0	0	0	0	1	0	0	0	0	0	0	0	0	0	0	0	0	0	1	0	1	0	0	0	0	0
Intestine	Intestinal/rectal muscle	1	0	0	1	1	0	0	0	0	0	0	0	0	0	1	1	1	0	1	0	0	0	0	0	0	0	1	0	0	1	1	0	1	1	0	0	0	0	0	0	1	1	1	0	0	0	1	0
Intestine	Intestine	1	0	0	1	1	0	0	0	0	0	0	0	0	1	1	1	1	0	1	0	0	0	1	0	0	0	1	0	0	1	0	1	1	1	0	0	0	0	0	0	1	1	1	0	0	0	1	0
Intestine	Non-seam hypodermis	1	0	1	1	1	0	0	0	0	0	0	0	0	0	1	1	1	0	1	1	0	1	0	0	0	0	1	0	1	1	0	0	1	1	1	0	0	0	0	0	1	1	1	0	0	0	1	0
Intestine	Other interneurons	1	0	1	1	1	0	0	0	0	0	0	0	0	0	1	1	1	0	1	1	0	0	0	0	0	0	1	0	1	1	1	1	1	1	1	0	0	0	0	0	1	1	1	0	0	0	1	0
Intestine	Oxygen sensory neurons	1	0	0	1	1	0	0	0	0	0	0	0	0	0	1	1	1	0	0	0	0	1	0	0	0	0	1	0	0	1	1	0	1	1	0	0	0	0	0	0	1	1	1	0	0	0	1	0
Intestine	Pharyngeal epithelia	1	0	1	1	1	0	0	0	0	0	0	0	0	0	1	1	1	0	1	1	0	0	0	0	0	0	1	0	1	1	1	1	1	1	1	0	0	0	0	0	1	1	1	0	0	0	1	0
Intestine	Pharyngeal gland	1	0	0	1	0	0	0	0	0	0	0	0	0	0	1	1	0	0	0	0	0	0	0	0	0	0	1	0	0	0	1	0	0	1	0	0	0	0	0	0	1	1	1	0	0	0	0	0
Intestine	Pharyngeal muscle	1	0	0	1	1	0	0	0	0	0	0	0	0	0	1	1	1	0	0	0	0	0	0	0	0	0	1	0	0	1	1	0	1	1	0	0	0	0	0	0	1	1	1	0	0	0	1	0
Intestine	Pharyngeal neurons	1	0	1	1	1	0	0	0	0	0	0	0	0	0	1	1	1	0	1	1	0	0	0	0	0	0	1	0	1	1	1	1	1	1	1	0	0	0	0	0	1	1	1	0	0	0	1	0
Intestine	Rectum	1	0	0	1	1	0	0	0	0	0	0	0	0	0	1	1	1	0	1	0	0	1	0	0	0	0	1	0	0	1	0	0	1	1	0	0	0	0	0	0	1	0	1	0	0	0	1	0
Intestine	Seam cells	1	0	0	1	1	0	0	0	0	0	0	0	0	0	1	1	1	0	1	0	0	1	0	0	0	0	1	0	0	1	0	0	1	1	0	0	0	0	0	0	1	0	1	0	0	0	1	0
Intestine	Somatic gonad precursors	1	0	0	1	1	0	0	0	0	0	0	0	0	1	1	1	1	0	1	0	0	0	0	0	0	0	1	0	0	1	1	0	0	1	0	0	0	0	0	0	1	1	1	0	0	0	1	0
Intestine	Touch receptor neurons	1	0	1	1	1	0	0	0	0	0	0	0	0	0	1	1	1	0	1	1	0	0	0	0	0	0	1	0	1	1	1	0	1	1	1	0	0	0	0	0	1	1	1	0	0	0	1	0
Non-seam hypodermis	Am/PH sheath cells	1	0	0	1	1	1	1	1	0	0	0	1	0	0	1	1	1	0	1	0	1	1	0	0	0	0	1	0	0	1	0	1	1	1	0	0	0	0	0	0	1	1	1	1	0	1	0	0
Non-seam hypodermis	Body wall muscle	1	0	0	1	1	1	0	0	0	0	0	1	0	0	1	1	1	0	0	0	1	0	0	0	1	1	1	0	0	1	1	0	0	1	0	0	0	0	0	0	1	1	1	1	1	0	0	0
Non-seam hypodermis	Canal associated neurons	1	0	0	1	1	0	1	0	0	0	0	1	1	0	1	1	1	1	1	0	1	0	0	0	1	0	1	0	0	1	1	0	1	1	0	0	0	0	0	0	1	1	1	1	0	0	0	0
Non-seam hypodermis	Cholinergic neurons	1	0	1	1	1	1	0	0	0	0	0	1	0	1	1	1	1	1	1	1	1	0	0	1	1	1	1	0	1	1	1	0	1	1	1	0	0	0	0	0	1	1	1	1	0	0	0	0
Non-seam hypodermis	Ciliated sensory neurons	1	0	0	1	1	0	1	0	0	0	0	1	0	0	1	1	1	1	0	0	1	1	0	0	0	0	1	0	0	1	1	0	1	1	0	0	0	0	0	0	1	1	1	1	0	1	0	0
Non-seam hypodermis	Coelomocytes	1	0	1	1	1	1	1	0	0	0	0	1	0	0	1	1	1	1	1	1	1	0	0	1	1	0	1	0	1	1	1	0	1	1	1	0	0	0	0	0	1	1	1	1	0	0	0	0
Non-seam hypodermis	Excretory cells	1	0	0	1	0	0	1	0	0	0	0	1	1	0	1	1	0	0	1	0	1	1	0	1	0	0	1	0	0	1	1	0	1	1	0	0	0	0	0	0	1	1	1	1	0	1	0	0
Non-seam hypodermis	GABAergic neurons	1	0	1	1	1	1	0	0	0	0	0	1	0	0	1	1	1	1	1	1	1	0	0	1	1	1	1	0	1	1	1	1	1	1	1	0	0	0	0	0	1	1	1	1	0	0	0	0
Non-seam hypodermis	Germline	1	0	0	1	0	0	0	0	0	0	0	0	0	0	1	0	0	0	0	0	1	0	0	0	1	0	1	0	0	0	0	0	0	0	0	0	0	0	0	0	1	0	1	1	0	0	0	0
Non-seam hypodermis	Intestinal/rectal muscle	1	0	0	1	1	1	0	0	0	0	0	1	0	0	1	1	1	1	1	0	1	0	0	1	0	0	1	0	0	1	1	0	1	1	0	0	0	0	0	0	1	1	1	1	1	0	0	0
Non-seam hypodermis	Intestine	1	0	0	1	1	0	1	0	0	0	0	1	0	1	1	1	1	0	1	0	1	0	0	0	1	1	1	0	0	1	0	1	1	1	0	0	0	0	0	0	1	1	1	1	0	0	0	0
Non-seam hypodermis	Non-seam hypodermis	1	0	1	1	1	1	0	0	0	0	0	1	1	0	1	1	1	1	1	1	1	1	0	0	0	0	1	0	1	1	0	0	1	1	1	0	0	0	0	0	1	1	1	1	0	1	0	0
Non-seam hypodermis	Other interneurons	1	0	1	1	1	1	1	0	0	0	0	1	0	0	1	1	1	1	1	1	1	0	0	1	1	1	1	0	1	1	1	1	1	1	1	0	0	0	0	0	1	1	1	1	1	0	0	0
Non-seam hypodermis	Oxygen sensory neurons	1	0	0	1	1	1	0	0	0	0	0	1	0	0	1	1	1	1	0	0	1	1	0	0	0	0	1	0	0	1	1	0	1	1	0	0	0	0	0	0	1	1	1	1	0	1	0	0
Non-seam hypodermis	Pharyngeal epithelia	1	0	1	1	1	1	1	0	0	0	0	1	1	0	1	1	1	1	1	1	1	0	0	1	1	0	1	0	1	1	1	1	1	1	1	0	0	0	0	0	1	1	1	1	0	0	0	0
Non-seam hypodermis	Pharyngeal gland	1	0	0	1	0	0	1	0	0	0	0	1	1	0	1	1	0	0	0	0	1	0	0	0	0	0	1	0	0	0	1	0	0	1	0	0	0	0	0	0	1	1	1	1	0	0	0	0
Non-seam hypodermis	Pharyngeal muscle	1	0	0	1	1	1	1	0	0	0	0	1	1	0	1	1	1	1	0	0	1	0	0	0	1	0	1	0	0	1	1	0	1	1	0	0	0	0	0	0	1	1	1	1	0	0	0	0
Non-seam hypodermis	Pharyngeal neurons	1	0	1	1	1	1	0	0	0	0	0	1	0	0	1	1	1	1	1	1	1	0	0	1	0	0	1	0	1	1	1	1	1	1	1	0	0	0	0	0	1	1	1	1	0	0	0	0
Non-seam hypodermis	Rectum	1	0	0	1	1	1	1	0	0	0	0	1	1	0	1	1	1	0	1	0	1	1	0	0	0	1	1	0	0	1	0	0	1	1	0	0	0	0	0	0	1	0	1	1	0	1	0	0
Non-seam hypodermis	Seam cells	1	0	0	1	1	1	1	0	0	0	0	1	1	0	1	1	1	0	1	0	1	1	0	1	1	0	1	0	0	1	0	0	1	1	0	0	0	0	0	0	1	0	1	1	0	1	0	0
Non-seam hypodermis	Somatic gonad precursors	1	0	0	1	1	1	1	0	0	0	0	1	1	1	1	1	1	1	1	0	1	0	0	1	1	0	1	0	0	1	1	0	0	1	0	0	0	0	0	0	1	1	1	1	1	0	0	0
Non-seam hypodermis	Touch receptor neurons	1	0	1	1	1	1	0	0	0	0	0	1	0	0	1	1	1	1	1	1	1	0	0	0	1	1	1	0	1	1	1	0	1	1	1	0	0	0	0	0	1	1	1	1	1	0	0	0
Other interneurons	Am/PH sheath cells	1	0	0	1	1	0	0	0	0	0	0	0	0	0	1	1	1	0	1	0	1	0	0	0	0	0	1	0	0	1	0	1	1	1	0	0	0	0	0	0	0	0	0	0	0	0	0	1
Other interneurons	Body wall muscle	1	0	0	1	1	0	0	0	0	0	0	0	0	0	1	1	1	0	0	0	1	0	0	0	0	0	1	0	0	1	1	0	0	1	0	0	0	0	0	0	0	0	0	0	0	0	0	1
Other interneurons	Canal associated neurons	1	0	0	1	1	0	0	0	0	0	0	0	0	0	1	1	1	1	1	0	1	0	0	0	0	0	1	0	0	1	1	0	1	1	0	0	0	0	0	0	0	0	0	0	0	0	0	1
Other interneurons	Cholinergic neurons	1	0	1	1	1	0	0	0	0	0	0	0	0	1	1	1	1	1	1	1	1	0	0	0	0	0	1	0	1	1	1	0	1	1	1	0	0	0	0	0	0	0	0	0	0	0	0	1
Other interneurons	Ciliated sensory neurons	1	0	0	1	1	0	0	0	0	0	0	0	0	0	1	1	1	1	0	0	1	0	0	0	0	0	1	0	0	1	1	0	1	1	0	0	0	0	0	0	0	0	0	0	0	0	0	1
Other interneurons	Coelomocytes	1	0	1	1	1	0	0	0	0	0	0	0	0	0	1	1	1	1	1	1	1	0	0	0	0	0	1	0	1	1	1	0	1	1	1	0	0	0	0	0	0	0	0	0	0	0	0	1
Other interneurons	Excretory cells	1	0	0	1	0	0	0	0	0	0	0	0	0	0	1	1	0	0	1	0	1	0	0	0	0	0	1	0	0	1	1	0	1	1	0	0	0	0	0	0	0	0	0	0	0	0	0	1
Other interneurons	GABAergic neurons	1	0	1	1	1	0	0	0	0	0	0	0	0	0	1	1	1	1	1	1	1	0	0	0	0	0	1	0	1	1	1	1	1	1	1	0	0	0	0	0	0	0	0	0	0	0	0	1
Other interneurons	Germline	1	0	0	1	0	0	0	0	0	0	0	0	0	0	1	0	0	0	0	0	1	0	0	0	0	0	1	0	0	0	0	0	0	0	0	0	0	0	0	0	0	0	0	0	0	0	0	1
Other interneurons	Intestinal/rectal muscle	1	0	0	1	1	0	0	0	0	0	0	0	0	0	1	1	1	1	1	0	1	0	0	0	0	0	1	0	0	1	1	0	1	1	0	0	0	0	0	0	0	0	0	0	0	0	0	1
Other interneurons	Intestine	1	0	0	1	1	0	0	0	0	0	0	0	0	1	1	1	1	0	1	0	1	0	0	0	0	0	1	0	0	1	0	1	1	1	0	0	0	0	0	0	0	0	0	0	0	0	0	1
Other interneurons	Non-seam hypodermis	1	0	1	1	1	0	0	0	0	0	0	0	0	0	1	1	1	1	1	1	1	0	0	0	0	0	1	0	1	1	0	0	1	1	1	0	0	0	0	0	0	0	0	0	0	0	0	1
Other interneurons	Other interneurons	1	0	1	1	1	0	0	0	0	0	0	0	0	0	1	1	1	1	1	1	1	0	0	0	0	0	1	0	1	1	1	1	1	1	1	0	0	0	0	0	0	0	0	0	0	0	0	1
Other interneurons	Oxygen sensory neurons	1	0	0	1	1	0	0	0	0	0	0	0	0	0	1	1	1	1	0	0	1	0	0	0	0	0	1	0	0	1	1	0	1	1	0	0	0	0	0	0	0	0	0	0	0	0	0	1
Other interneurons	Pharyngeal epithelia	1	0	1	1	1	0	0	0	0	0	0	0	0	0	1	1	1	1	1	1	1	0	0	0	0	0	1	0	1	1	1	1	1	1	1	0	0	0	0	0	0	0	0	0	0	0	0	1
Other interneurons	Pharyngeal gland	1	0	0	1	0	0	0	0	0	0	0	0	0	0	1	1	0	0	0	0	1	0	0	0	0	0	1	0	0	0	1	0	0	1	0	0	0	0	0	0	0	0	0	0	0	0	0	1
Other interneurons	Pharyngeal muscle	1	0	0	1	1	0	0	0	0	0	0	0	0	0	1	1	1	1	0	0	1	0	0	0	0	0	1	0	0	1	1	0	1	1	0	0	0	0	0	0	0	0	0	0	0	0	0	1
Other interneurons	Pharyngeal neurons	1	0	1	1	1	0	0	0	0	0	0	0	0	0	1	1	1	1	1	1	1	0	0	0	0	0	1	0	1	1	1	1	1	1	1	0	0	0	0	0	0	0	0	0	0	0	0	1
Other interneurons	Rectum	1	0	0	1	1	0	0	0	0	0	0	0	0	0	1	1	1	0	1	0	1	0	0	0	0	0	1	0	0	1	0	0	1	1	0	0	0	0	0	0	0	0	0	0	0	0	0	1
Other interneurons	Seam cells	1	0	0	1	1	0	0	0	0	0	0	0	0	0	1	1	1	0	1	0	1	0	0	0	0	0	1	0	0	1	0	0	1	1	0	0	0	0	0	0	0	0	0	0	0	0	0	1
Other interneurons	Somatic gonad precursors	1	0	0	1	1	0	0	0	0	0	0	0	0	1	1	1	1	1	1	0	1	0	0	0	0	0	1	0	0	1	1	0	0	1	0	0	0	0	0	0	0	0	0	0	0	0	0	1
Other interneurons	Touch receptor neurons	1	0	1	1	1	0	0	0	0	0	0	0	0	0	1	1	1	1	1	1	1	0	0	0	0	0	1	0	1	1	1	0	1	1	1	0	0	0	0	0	0	0	0	0	0	0	0	1
Oxygen sensory neurons	Am/PH sheath cells	1	0	0	1	1	1	1	1	0	0	0	0	0	0	1	1	1	0	1	0	1	1	0	0	0	0	1	0	0	1	0	1	1	1	0	0	0	0	0	0	1	1	1	1	0	0	0	0
Oxygen sensory neurons	Body wall muscle	1	0	0	1	1	1	0	0	0	0	0	0	0	0	1	1	1	0	0	0	1	0	0	0	0	0	1	0	0	1	1	0	0	1	0	0	0	0	0	0	1	1	1	1	1	0	0	0
Oxygen sensory neurons	Canal associated neurons	1	0	0	1	1	0	1	0	0	0	0	0	0	0	1	1	1	0	1	0	1	0	0	0	0	0	1	0	0	1	1	0	1	1	0	0	0	0	0	0	1	1	1	1	0	0	0	0
Oxygen sensory neurons	Cholinergic neurons	1	0	1	1	1	1	0	0	0	0	0	0	0	1	1	1	1	0	1	1	1	0	0	0	0	0	1	0	1	1	1	0	1	1	1	0	0	0	0	0	1	1	1	1	0	0	0	0
Oxygen sensory neurons	Ciliated sensory neurons	1	1	0	1	1	0	1	0	0	0	0	0	0	0	1	1	1	0	0	0	1	1	0	0	0	0	1	0	0	1	1	0	1	1	0	0	0	0	0	0	1	1	1	1	0	0	0	0
Oxygen sensory neurons	Coelomocytes	1	0	1	1	1	1	1	0	0	0	0	0	0	0	1	1	1	0	1	1	1	0	0	0	0	0	1	0	1	1	1	0	1	1	1	0	0	0	0	0	1	1	1	1	0	0	0	0
Oxygen sensory neurons	Excretory cells	1	0	0	1	0	0	1	0	0	0	0	0	0	0	1	1	0	0	1	0	1	1	0	0	0	0	1	0	0	1	1	0	1	1	0	0	0	0	0	0	1	1	1	1	0	0	0	0
Oxygen sensory neurons	GABAergic neurons	1	0	1	1	1	1	0	0	0	0	0	0	0	0	1	1	1	0	1	1	1	0	0	0	0	0	1	0	1	1	1	1	1	1	1	0	0	0	0	0	1	1	1	1	0	0	0	0
Oxygen sensory neurons	Germline	1	0	0	1	0	0	0	0	0	0	0	0	0	0	1	0	0	0	0	0	1	0	0	0	0	0	1	0	0	0	0	0	0	0	0	0	0	0	0	0	1	0	1	1	0	0	0	0
Oxygen sensory neurons	Intestinal/rectal muscle	1	0	0	1	1	1	0	0	0	0	0	0	0	0	1	1	1	0	1	0	1	0	0	0	0	0	1	0	0	1	1	0	1	1	0	0	0	0	0	0	1	1	1	1	1	0	0	0
Oxygen sensory neurons	Intestine	1	1	0	1	1	0	1	0	0	0	0	0	0	1	1	1	1	0	1	0	1	0	0	0	0	0	1	0	0	1	0	1	1	1	0	0	0	0	0	0	1	1	1	1	0	0	0	0
Oxygen sensory neurons	Non-seam hypodermis	1	1	1	1	1	1	0	0	0	0	0	0	0	0	1	1	1	0	1	1	1	1	0	0	0	0	1	0	1	1	0	0	1	1	1	0	0	0	0	0	1	1	1	1	0	0	0	0
Oxygen sensory neurons	Other interneurons	1	1	1	1	1	1	1	0	0	0	0	0	0	0	1	1	1	0	1	1	1	0	0	0	0	0	1	0	1	1	1	1	1	1	1	0	0	0	0	0	1	1	1	1	1	0	0	0
Oxygen sensory neurons	Oxygen sensory neurons	1	0	0	1	1	1	0	0	0	0	0	0	0	0	1	1	1	0	0	0	1	1	0	0	0	0	1	0	0	1	1	0	1	1	0	0	0	0	0	0	1	1	1	1	0	0	0	0
Oxygen sensory neurons	Pharyngeal epithelia	1	0	1	1	1	1	1	0	0	0	0	0	0	0	1	1	1	0	1	1	1	0	0	0	0	0	1	0	1	1	1	1	1	1	1	0	0	0	0	0	1	1	1	1	0	0	0	0
Oxygen sensory neurons	Pharyngeal gland	1	0	0	1	0	0	1	0	0	0	0	0	0	0	1	1	0	0	0	0	1	0	0	0	0	0	1	0	0	0	1	0	0	1	0	0	0	0	0	0	1	1	1	1	0	0	0	0
Oxygen sensory neurons	Pharyngeal muscle	1	1	0	1	1	1	1	0	0	0	0	0	0	0	1	1	1	0	0	0	1	0	0	0	0	0	1	0	0	1	1	0	1	1	0	0	0	0	0	0	1	1	1	1	0	0	0	0
Oxygen sensory neurons	Pharyngeal neurons	1	0	1	1	1	1	0	0	0	0	0	0	0	0	1	1	1	0	1	1	1	0	0	0	0	0	1	0	1	1	1	1	1	1	1	0	0	0	0	0	1	1	1	1	0	0	0	0
Oxygen sensory neurons	Rectum	1	1	0	1	1	1	1	0	0	0	0	0	0	0	1	1	1	0	1	0	1	1	0	0	0	0	1	0	0	1	0	0	1	1	0	0	0	0	0	0	1	0	1	1	0	0	0	0
Oxygen sensory neurons	Seam cells	1	0	0	1	1	1	1	0	0	0	0	0	0	0	1	1	1	0	1	0	1	1	0	0	0	0	1	0	0	1	0	0	1	1	0	0	0	0	0	0	1	0	1	1	0	0	0	0
Oxygen sensory neurons	Somatic gonad precursors	1	0	0	1	1	1	1	0	0	0	0	0	0	1	1	1	1	0	1	0	1	0	0	0	0	0	1	0	0	1	1	0	0	1	0	0	0	0	0	0	1	1	1	1	1	0	0	0
Oxygen sensory neurons	Touch receptor neurons	1	0	1	1	1	1	0	0	0	0	0	0	0	0	1	1	1	0	1	1	1	0	0	0	0	0	1	0	1	1	1	0	1	1	1	0	0	0	0	0	1	1	1	1	1	0	0	0
Pharyngeal epithelia	Am/PH sheath cells	1	0	0	1	1	1	1	1	0	0	0	1	0	0	1	1	1	0	1	0	1	0	0	0	0	0	1	0	0	1	0	1	1	1	0	0	0	0	0	0	1	1	1	1	0	0	0	0
Pharyngeal epithelia	Body wall muscle	1	0	0	1	1	1	0	0	0	0	0	1	0	0	1	1	1	0	0	0	1	0	0	0	0	0	1	0	0	1	1	0	0	1	0	0	0	0	0	0	1	1	1	1	1	0	0	0
Pharyngeal epithelia	Canal associated neurons	1	0	0	1	1	0	1	0	0	0	0	1	1	0	1	1	1	0	1	0	1	0	0	0	0	0	1	0	0	1	1	0	1	1	0	0	0	0	0	0	1	1	1	1	0	0	0	0
Pharyngeal epithelia	Cholinergic neurons	1	0	1	1	1	1	0	0	1	0	1	1	0	1	1	1	1	0	1	1	1	0	0	0	0	0	1	0	1	1	1	0	1	1	1	0	0	0	0	0	1	1	1	1	0	0	0	0
Pharyngeal epithelia	Ciliated sensory neurons	1	0	0	1	1	0	1	0	0	0	0	1	0	0	1	1	1	0	0	0	1	0	0	0	0	0	1	0	0	1	1	0	1	1	0	0	0	0	0	0	1	1	1	1	0	0	0	0
Pharyngeal epithelia	Coelomocytes	1	0	1	1	1	1	1	0	1	0	1	1	0	0	1	1	1	0	1	1	1	0	0	0	0	0	1	0	1	1	1	0	1	1	1	0	0	0	0	0	1	1	1	1	0	0	0	0
Pharyngeal epithelia	Excretory cells	1	0	0	1	0	0	1	0	0	0	0	1	1	0	1	1	0	0	1	0	1	0	0	0	0	0	1	0	0	1	1	0	1	1	0	0	0	0	0	0	1	1	1	1	0	0	0	0
Pharyngeal epithelia	GABAergic neurons	1	0	1	1	1	1	0	0	1	0	1	1	0	0	1	1	1	0	1	1	1	0	0	0	0	0	1	0	1	1	1	1	1	1	1	0	0	0	0	0	1	1	1	1	0	0	0	0
Pharyngeal epithelia	Germline	1	0	0	1	0	0	0	0	0	0	0	0	0	0	1	0	0	0	0	0	1	0	0	0	0	0	1	0	0	0	0	0	0	0	0	0	0	0	0	0	1	0	1	1	0	0	0	0
Pharyngeal epithelia	Intestinal/rectal muscle	1	0	0	1	1	1	0	0	0	0	0	1	0	0	1	1	1	0	1	0	1	0	0	0	0	0	1	0	0	1	1	0	1	1	0	0	0	0	0	0	1	1	1	1	1	0	0	0
Pharyngeal epithelia	Intestine	1	0	0	1	1	0	1	0	0	0	0	1	0	1	1	1	1	0	1	0	1	0	0	0	0	0	1	0	0	1	0	1	1	1	0	0	0	0	0	0	1	1	1	1	0	0	0	0
Pharyngeal epithelia	Non-seam hypodermis	1	0	1	1	1	1	0	0	1	0	1	1	1	0	1	1	1	0	1	1	1	0	0	0	0	0	1	0	1	1	0	0	1	1	1	0	0	0	0	0	1	1	1	1	0	0	0	0
Pharyngeal epithelia	Other interneurons	1	0	1	1	1	1	1	0	1	0	1	1	0	0	1	1	1	0	1	1	1	0	0	0	0	0	1	0	1	1	1	1	1	1	1	0	0	0	0	0	1	1	1	1	1	0	0	0
Pharyngeal epithelia	Oxygen sensory neurons	1	0	0	1	1	1	0	0	0	0	0	1	0	0	1	1	1	0	0	0	1	0	0	0	0	0	1	0	0	1	1	0	1	1	0	0	0	0	0	0	1	1	1	1	0	0	0	0
Pharyngeal epithelia	Pharyngeal epithelia	1	0	1	1	1	1	1	0	1	0	1	1	1	0	1	1	1	0	1	1	1	0	0	0	0	0	1	0	1	1	1	1	1	1	1	0	0	0	0	0	1	1	1	1	0	0	0	0
Pharyngeal epithelia	Pharyngeal gland	1	0	0	1	0	0	1	0	0	0	0	1	1	0	1	1	0	0	0	0	1	0	0	0	0	0	1	0	0	0	1	0	0	1	0	0	0	0	0	0	1	1	1	1	0	0	0	0
Pharyngeal epithelia	Pharyngeal muscle	1	0	0	1	1	1	1	0	0	0	0	1	1	0	1	1	1	0	0	0	1	0	0	0	0	0	1	0	0	1	1	0	1	1	0	0	0	0	0	0	1	1	1	1	0	0	0	0
Pharyngeal epithelia	Pharyngeal neurons	1	0	1	1	1	1	0	0	1	0	1	1	0	0	1	1	1	0	1	1	1	0	0	0	0	0	1	0	1	1	1	1	1	1	1	0	0	0	0	0	1	1	1	1	0	0	0	0
Pharyngeal epithelia	Rectum	1	0	0	1	1	1	1	0	0	0	0	1	1	0	1	1	1	0	1	0	1	0	0	0	0	0	1	0	0	1	0	0	1	1	0	0	0	0	0	0	1	0	1	1	0	0	0	0
Pharyngeal epithelia	Seam cells	1	0	0	1	1	1	1	0	0	0	0	1	1	0	1	1	1	0	1	0	1	0	0	0	0	0	1	0	0	1	0	0	1	1	0	0	0	0	0	0	1	0	1	1	0	0	0	0
Pharyngeal epithelia	Somatic gonad precursors	1	0	0	1	1	1	1	0	0	0	0	1	1	1	1	1	1	0	1	0	1	0	0	0	0	0	1	0	0	1	1	0	0	1	0	0	0	0	0	0	1	1	1	1	1	0	0	0
Pharyngeal epithelia	Touch receptor neurons	1	0	1	1	1	1	0	0	1	0	1	1	0	0	1	1	1	0	1	1	1	0	0	0	0	0	1	0	1	1	1	0	1	1	1	0	0	0	0	0	1	1	1	1	1	0	0	0
Pharyngeal gland	Am/PH sheath cells	1	0	0	1	1	1	1	1	0	0	0	1	0	0	1	1	1	0	1	0	0	1	0	0	0	0	1	0	0	1	0	1	1	1	0	0	0	0	0	0	0	0	0	0	0	1	0	0
Pharyngeal gland	Body wall muscle	1	0	0	1	1	1	0	0	0	0	0	1	0	0	1	1	1	0	0	0	0	0	0	0	0	0	1	0	0	1	1	0	0	1	0	0	0	0	0	0	0	0	0	0	0	0	0	0
Pharyngeal gland	Canal associated neurons	1	0	0	1	1	0	1	0	0	0	0	1	1	0	1	1	1	0	1	0	0	0	0	0	0	0	1	0	0	1	1	0	1	1	0	0	0	0	0	0	0	0	0	0	0	0	0	0
Pharyngeal gland	Cholinergic neurons	1	0	1	1	1	1	0	0	0	0	0	1	0	1	1	1	1	0	1	1	0	0	0	0	0	0	1	0	1	1	1	0	1	1	1	0	0	0	0	0	0	0	0	0	0	0	0	0
Pharyngeal gland	Ciliated sensory neurons	1	0	0	1	1	0	1	0	0	0	0	1	0	0	1	1	1	0	0	0	0	1	0	0	0	0	1	0	0	1	1	0	1	1	0	0	0	0	0	0	0	0	0	0	0	1	0	0
Pharyngeal gland	Coelomocytes	1	0	1	1	1	1	1	0	0	0	0	1	0	0	1	1	1	0	1	1	0	0	0	0	0	0	1	0	1	1	1	0	1	1	1	0	0	0	0	0	0	0	0	0	0	0	0	0
Pharyngeal gland	Excretory cells	1	0	0	1	0	0	1	0	0	0	0	1	1	0	1	1	0	0	1	0	0	1	0	0	0	0	1	0	0	1	1	0	1	1	0	0	0	0	0	0	0	0	0	0	0	1	0	0
Pharyngeal gland	GABAergic neurons	1	0	1	1	1	1	0	0	0	0	0	1	0	0	1	1	1	0	1	1	0	0	0	0	0	0	1	0	1	1	1	1	1	1	1	0	0	0	0	0	0	0	0	0	0	0	0	0
Pharyngeal gland	Germline	1	0	0	1	0	0	0	0	0	0	0	0	0	0	1	0	0	0	0	0	0	0	0	0	0	0	1	0	0	0	0	0	0	0	0	0	0	0	0	0	0	0	0	0	0	0	0	0
Pharyngeal gland	Intestinal/rectal muscle	1	0	0	1	1	1	0	0	0	0	0	1	0	0	1	1	1	0	1	0	0	0	0	0	0	0	1	0	0	1	1	0	1	1	0	0	0	0	0	0	0	0	0	0	0	0	0	0
Pharyngeal gland	Intestine	1	0	0	1	1	0	1	0	0	0	0	1	0	1	1	1	1	0	1	0	0	0	0	0	0	0	1	0	0	1	0	1	1	1	0	0	0	0	0	0	0	0	0	0	0	0	0	0
Pharyngeal gland	Non-seam hypodermis	1	0	1	1	1	1	0	0	0	0	0	1	1	0	1	1	1	0	1	1	0	1	0	0	0	0	1	0	1	1	0	0	1	1	1	0	0	0	0	0	0	0	0	0	0	1	0	0
Pharyngeal gland	Other interneurons	1	0	1	1	1	1	1	0	0	0	0	1	0	0	1	1	1	0	1	1	0	0	0	0	0	0	1	0	1	1	1	1	1	1	1	0	0	0	0	0	0	0	0	0	0	0	0	0
Pharyngeal gland	Oxygen sensory neurons	1	0	0	1	1	1	0	0	0	0	0	1	0	0	1	1	1	0	0	0	0	1	0	0	0	0	1	0	0	1	1	0	1	1	0	0	0	0	0	0	0	0	0	0	0	1	0	0
Pharyngeal gland	Pharyngeal epithelia	1	0	1	1	1	1	1	0	0	0	0	1	1	0	1	1	1	0	1	1	0	0	0	0	0	0	1	0	1	1	1	1	1	1	1	0	0	0	0	0	0	0	0	0	0	0	0	0
Pharyngeal gland	Pharyngeal gland	1	0	0	1	0	0	1	0	0	0	0	1	1	0	1	1	0	0	0	0	0	0	0	0	0	0	1	0	0	0	1	0	0	1	0	0	0	0	0	0	0	0	0	0	0	0	0	0
Pharyngeal gland	Pharyngeal muscle	1	0	0	1	1	1	1	0	0	0	0	1	1	0	1	1	1	0	0	0	0	0	0	0	0	0	1	0	0	1	1	0	1	1	0	0	0	0	0	0	0	0	0	0	0	0	0	0
Pharyngeal gland	Pharyngeal neurons	1	0	1	1	1	1	0	0	0	0	0	1	0	0	1	1	1	0	1	1	0	0	0	0	0	0	1	0	1	1	1	1	1	1	1	0	0	0	0	0	0	0	0	0	0	0	0	0
Pharyngeal gland	Rectum	1	0	0	1	1	1	1	0	0	0	0	1	1	0	1	1	1	0	1	0	0	1	0	0	0	0	1	0	0	1	0	0	1	1	0	0	0	0	0	0	0	0	0	0	0	1	0	0
Pharyngeal gland	Seam cells	1	0	0	1	1	1	1	0	0	0	0	1	1	0	1	1	1	0	1	0	0	1	0	0	0	0	1	0	0	1	0	0	1	1	0	0	0	0	0	0	0	0	0	0	0	1	0	0
Pharyngeal gland	Somatic gonad precursors	1	0	0	1	1	1	1	0	0	0	0	1	1	1	1	1	1	0	1	0	0	0	0	0	0	0	1	0	0	1	1	0	0	1	0	0	0	0	0	0	0	0	0	0	0	0	0	0
Pharyngeal gland	Touch receptor neurons	1	0	1	1	1	1	0	0	0	0	0	1	0	0	1	1	1	0	1	1	0	0	0	0	0	0	1	0	1	1	1	0	1	1	1	0	0	0	0	0	0	0	0	0	0	0	0	0
Pharyngeal muscle	Am/PH sheath cells	1	0	0	1	1	0	0	0	0	0	0	1	0	0	1	1	1	0	1	0	1	1	0	0	0	0	1	0	0	1	0	1	1	1	0	0	0	0	0	0	1	1	1	0	0	0	0	0
Pharyngeal muscle	Body wall muscle	1	0	0	1	1	0	0	0	0	0	0	1	0	0	1	1	1	0	0	0	1	0	0	0	0	0	1	0	0	1	1	0	0	1	0	0	0	0	0	0	1	1	1	0	0	0	0	0
Pharyngeal muscle	Canal associated neurons	1	0	0	1	1	0	0	0	0	0	0	1	1	0	1	1	1	1	1	0	1	0	0	0	0	0	1	0	0	1	1	0	1	1	0	0	0	0	0	0	1	1	1	0	0	0	0	0
Pharyngeal muscle	Cholinergic neurons	1	0	1	1	1	0	0	0	0	0	0	1	0	1	1	1	1	1	1	1	1	0	0	0	0	0	1	0	1	1	1	0	1	1	1	0	0	0	0	0	1	1	1	0	0	0	0	0
Pharyngeal muscle	Ciliated sensory neurons	1	0	0	1	1	0	0	0	0	0	0	1	0	0	1	1	1	1	0	0	1	1	0	0	0	0	1	0	0	1	1	0	1	1	0	0	0	0	0	0	1	1	1	0	0	0	0	0
Pharyngeal muscle	Coelomocytes	1	0	1	1	1	0	0	0	0	0	0	1	0	0	1	1	1	1	1	1	1	0	0	0	0	0	1	0	1	1	1	0	1	1	1	0	0	0	0	0	1	1	1	0	0	0	0	0
Pharyngeal muscle	Excretory cells	1	0	0	1	0	0	0	0	0	0	0	1	1	0	1	1	0	0	1	0	1	1	0	0	0	0	1	0	0	1	1	0	1	1	0	0	0	0	0	0	1	1	1	0	0	0	0	0
Pharyngeal muscle	GABAergic neurons	1	0	1	1	1	0	0	0	0	0	0	1	0	0	1	1	1	1	1	1	1	0	0	0	0	0	1	0	1	1	1	1	1	1	1	0	0	0	0	0	1	1	1	0	0	0	0	0
Pharyngeal muscle	Germline	1	0	0	1	0	0	0	0	0	0	0	0	0	0	1	0	0	0	0	0	1	0	0	0	0	0	1	0	0	0	0	0	0	0	0	0	0	0	0	0	1	0	1	0	0	0	0	0
Pharyngeal muscle	Intestinal/rectal muscle	1	0	0	1	1	0	0	0	0	0	0	1	0	0	1	1	1	1	1	0	1	0	0	0	0	0	1	0	0	1	1	0	1	1	0	0	0	0	0	0	1	1	1	0	0	0	0	0
Pharyngeal muscle	Intestine	1	0	0	1	1	0	0	0	0	0	0	1	0	1	1	1	1	0	1	0	1	0	0	0	0	0	1	0	0	1	0	1	1	1	0	0	0	0	0	0	1	1	1	0	0	0	0	0
Pharyngeal muscle	Non-seam hypodermis	1	0	1	1	1	0	0	0	0	0	0	1	1	0	1	1	1	1	1	1	1	1	0	0	0	0	1	0	1	1	0	0	1	1	1	0	0	0	0	0	1	1	1	0	0	0	0	0
Pharyngeal muscle	Other interneurons	1	0	1	1	1	0	0	0	0	0	0	1	0	0	1	1	1	1	1	1	1	0	0	0	0	0	1	0	1	1	1	1	1	1	1	0	0	0	0	0	1	1	1	0	0	0	0	0
Pharyngeal muscle	Oxygen sensory neurons	1	0	0	1	1	0	0	0	0	0	0	1	0	0	1	1	1	1	0	0	1	1	0	0	0	0	1	0	0	1	1	0	1	1	0	0	0	0	0	0	1	1	1	0	0	0	0	0
Pharyngeal muscle	Pharyngeal epithelia	1	0	1	1	1	0	0	0	0	0	0	1	1	0	1	1	1	1	1	1	1	0	0	0	0	0	1	0	1	1	1	1	1	1	1	0	0	0	0	0	1	1	1	0	0	0	0	0
Pharyngeal muscle	Pharyngeal gland	1	0	0	1	0	0	0	0	0	0	0	1	1	0	1	1	0	0	0	0	1	0	0	0	0	0	1	0	0	0	1	0	0	1	0	0	0	0	0	0	1	1	1	0	0	0	0	0
Pharyngeal muscle	Pharyngeal muscle	1	0	0	1	1	0	0	0	0	0	0	1	1	0	1	1	1	1	0	0	1	0	0	0	0	0	1	0	0	1	1	0	1	1	0	0	0	0	0	0	1	1	1	0	0	0	0	0
Pharyngeal muscle	Pharyngeal neurons	1	0	1	1	1	0	0	0	0	0	0	1	0	0	1	1	1	1	1	1	1	0	0	0	0	0	1	0	1	1	1	1	1	1	1	0	0	0	0	0	1	1	1	0	0	0	0	0
Pharyngeal muscle	Rectum	1	0	0	1	1	0	0	0	0	0	0	1	1	0	1	1	1	0	1	0	1	1	0	0	0	0	1	0	0	1	0	0	1	1	0	0	0	0	0	0	1	0	1	0	0	0	0	0
Pharyngeal muscle	Seam cells	1	0	0	1	1	0	0	0	0	0	0	1	1	0	1	1	1	0	1	0	1	1	0	0	0	0	1	0	0	1	0	0	1	1	0	0	0	0	0	0	1	0	1	0	0	0	0	0
Pharyngeal muscle	Somatic gonad precursors	1	0	0	1	1	0	0	0	0	0	0	1	1	1	1	1	1	1	1	0	1	0	0	0	0	0	1	0	0	1	1	0	0	1	0	0	0	0	0	0	1	1	1	0	0	0	0	0
Pharyngeal muscle	Touch receptor neurons	1	0	1	1	1	0	0	0	0	0	0	1	0	0	1	1	1	1	1	1	1	0	0	0	0	0	1	0	1	1	1	0	1	1	1	0	0	0	0	0	1	1	1	0	0	0	0	0
Pharyngeal neurons	Am/PH sheath cells	1	0	0	1	1	1	1	1	0	0	0	0	0	0	1	1	1	0	1	0	1	0	0	0	0	0	1	0	0	1	0	1	1	1	0	0	0	0	0	0	1	1	1	0	0	0	0	1
Pharyngeal neurons	Body wall muscle	1	0	0	1	1	1	0	0	0	0	0	0	0	0	1	1	1	0	0	0	1	0	0	0	0	0	1	0	0	1	1	0	0	1	0	0	0	0	0	0	1	1	1	0	0	0	0	1
Pharyngeal neurons	Canal associated neurons	1	0	0	1	1	0	1	0	0	0	0	0	0	0	1	1	1	0	1	0	1	0	0	0	0	0	1	0	0	1	1	0	1	1	0	0	0	0	0	0	1	1	1	0	0	0	0	1
Pharyngeal neurons	Cholinergic neurons	1	0	0	1	1	1	0	0	0	0	0	0	0	1	1	1	1	0	1	1	1	0	0	0	0	0	1	0	1	1	1	0	1	1	1	0	0	0	0	0	1	1	1	0	0	0	0	1
Pharyngeal neurons	Ciliated sensory neurons	1	0	0	1	1	0	1	0	0	0	0	0	0	0	1	1	1	0	0	0	1	0	0	0	0	0	1	0	0	1	1	0	1	1	0	0	0	0	0	0	1	1	1	0	0	0	0	1
Pharyngeal neurons	Coelomocytes	1	0	0	1	1	1	1	0	0	0	0	0	0	0	1	1	1	0	1	1	1	0	0	0	0	0	1	0	1	1	1	0	1	1	1	0	0	0	0	0	1	1	1	0	0	0	0	1
Pharyngeal neurons	Excretory cells	1	0	0	1	0	0	1	0	0	0	0	0	0	0	1	1	0	0	1	0	1	0	0	0	0	0	1	0	0	1	1	0	1	1	0	0	0	0	0	0	1	1	1	0	0	0	0	1
Pharyngeal neurons	GABAergic neurons	1	0	0	1	1	1	0	0	0	0	0	0	0	0	1	1	1	0	1	1	1	0	0	0	0	0	1	0	1	1	1	1	1	1	1	0	0	0	0	0	1	1	1	0	0	0	0	1
Pharyngeal neurons	Germline	1	0	0	1	0	0	0	0	0	0	0	0	0	0	1	0	0	0	0	0	1	0	0	0	0	0	1	0	0	0	0	0	0	0	0	0	0	0	0	0	1	0	1	0	0	0	0	1
Pharyngeal neurons	Intestinal/rectal muscle	1	0	0	1	1	1	0	0	0	0	0	0	0	0	1	1	1	0	1	0	1	0	0	0	0	0	1	0	0	1	1	0	1	1	0	0	0	0	0	0	1	1	1	0	0	0	0	1
Pharyngeal neurons	Intestine	1	0	0	1	1	0	1	0	0	0	0	0	0	1	1	1	1	0	1	0	1	0	0	0	0	0	1	0	0	1	0	1	1	1	0	0	0	0	0	0	1	1	1	0	0	0	0	1
Pharyngeal neurons	Non-seam hypodermis	1	0	0	1	1	1	0	0	0	0	0	0	0	0	1	1	1	0	1	1	1	0	0	0	0	0	1	0	1	1	0	0	1	1	1	0	0	0	0	0	1	1	1	0	0	0	0	1
Pharyngeal neurons	Other interneurons	1	0	0	1	1	1	1	0	0	0	0	0	0	0	1	1	1	0	1	1	1	0	0	0	0	0	1	0	1	1	1	1	1	1	1	0	0	0	0	0	1	1	1	0	0	0	0	1
Pharyngeal neurons	Oxygen sensory neurons	1	0	0	1	1	1	0	0	0	0	0	0	0	0	1	1	1	0	0	0	1	0	0	0	0	0	1	0	0	1	1	0	1	1	0	0	0	0	0	0	1	1	1	0	0	0	0	1
Pharyngeal neurons	Pharyngeal epithelia	1	0	0	1	1	1	1	0	0	0	0	0	0	0	1	1	1	0	1	1	1	0	0	0	0	0	1	0	1	1	1	1	1	1	1	0	0	0	0	0	1	1	1	0	0	0	0	1
Pharyngeal neurons	Pharyngeal gland	1	0	0	1	0	0	1	0	0	0	0	0	0	0	1	1	0	0	0	0	1	0	0	0	0	0	1	0	0	0	1	0	0	1	0	0	0	0	0	0	1	1	1	0	0	0	0	1
Pharyngeal neurons	Pharyngeal muscle	1	0	0	1	1	1	1	0	0	0	0	0	0	0	1	1	1	0	0	0	1	0	0	0	0	0	1	0	0	1	1	0	1	1	0	0	0	0	0	0	1	1	1	0	0	0	0	1
Pharyngeal neurons	Pharyngeal neurons	1	0	0	1	1	1	0	0	0	0	0	0	0	0	1	1	1	0	1	1	1	0	0	0	0	0	1	0	1	1	1	1	1	1	1	0	0	0	0	0	1	1	1	0	0	0	0	1
Pharyngeal neurons	Rectum	1	0	0	1	1	1	1	0	0	0	0	0	0	0	1	1	1	0	1	0	1	0	0	0	0	0	1	0	0	1	0	0	1	1	0	0	0	0	0	0	1	0	1	0	0	0	0	1
Pharyngeal neurons	Seam cells	1	0	0	1	1	1	1	0	0	0	0	0	0	0	1	1	1	0	1	0	1	0	0	0	0	0	1	0	0	1	0	0	1	1	0	0	0	0	0	0	1	0	1	0	0	0	0	1
Pharyngeal neurons	Somatic gonad precursors	1	0	0	1	1	1	1	0	0	0	0	0	0	1	1	1	1	0	1	0	1	0	0	0	0	0	1	0	0	1	1	0	0	1	0	0	0	0	0	0	1	1	1	0	0	0	0	1
Pharyngeal neurons	Touch receptor neurons	1	0	0	1	1	1	0	0	0	0	0	0	0	0	1	1	1	0	1	1	1	0	0	0	0	0	1	0	1	1	1	0	1	1	1	0	0	0	0	0	1	1	1	0	0	0	0	1
Rectum	Am/PH sheath cells	1	0	0	1	1	0	0	0	0	0	0	0	0	0	1	1	1	0	1	0	1	1	0	0	0	0	0	0	0	1	0	1	1	1	0	0	0	0	0	0	1	1	1	1	0	1	0	1
Rectum	Body wall muscle	1	0	0	1	1	0	0	0	0	0	0	0	0	0	1	1	1	0	0	0	1	0	0	0	1	1	0	0	0	1	1	0	0	1	0	0	0	0	0	0	1	1	1	1	1	0	0	1
Rectum	Canal associated neurons	1	0	0	1	1	0	0	0	0	0	0	0	0	0	1	1	1	1	1	0	1	0	0	0	1	0	0	0	0	1	1	0	1	1	0	0	0	0	0	0	1	1	1	1	0	0	0	1
Rectum	Cholinergic neurons	1	0	0	1	1	0	0	0	0	0	0	0	0	1	1	1	1	1	1	1	1	0	0	1	1	1	0	0	1	1	1	0	1	1	1	0	0	0	0	0	1	1	1	1	0	0	0	1
Rectum	Ciliated sensory neurons	1	0	0	1	1	0	0	0	0	0	0	0	0	0	1	1	1	1	0	0	1	1	0	0	0	0	0	0	0	1	1	0	1	1	0	0	0	0	0	0	1	1	1	1	0	1	0	1
Rectum	Coelomocytes	1	0	0	1	1	0	0	0	0	0	0	0	0	0	1	1	1	1	1	1	1	0	0	1	1	0	0	0	1	1	1	0	1	1	1	0	0	0	0	0	1	1	1	1	0	0	0	1
Rectum	Excretory cells	1	0	0	1	0	0	0	0	0	0	0	0	0	0	1	1	0	0	1	0	1	1	0	1	0	0	0	0	0	1	1	0	1	1	0	0	0	0	0	0	1	1	1	1	0	1	0	1
Rectum	GABAergic neurons	1	0	0	1	1	0	0	0	0	0	0	0	0	0	1	1	1	1	1	1	1	0	0	1	1	1	0	0	1	1	1	1	1	1	1	0	0	0	0	0	1	1	1	1	0	0	0	1
Rectum	Germline	1	0	0	1	0	0	0	0	0	0	0	0	0	0	1	0	0	0	0	0	1	0	0	0	1	0	0	0	0	0	0	0	0	0	0	0	0	0	0	0	1	0	1	1	0	0	0	1
Rectum	Intestinal/rectal muscle	1	0	0	1	1	0	0	0	0	0	0	0	0	0	1	1	1	1	1	0	1	0	0	1	0	0	0	0	0	1	1	0	1	1	0	0	0	0	0	0	1	1	1	1	1	0	0	1
Rectum	Intestine	1	0	0	1	1	0	0	0	0	0	0	0	0	1	1	1	1	0	1	0	1	0	0	0	1	1	0	0	0	1	0	1	1	1	0	0	0	0	0	0	1	1	1	1	0	0	0	1
Rectum	Non-seam hypodermis	1	0	0	1	1	0	0	0	0	0	0	0	0	0	1	1	1	1	1	1	1	1	0	0	0	0	0	0	1	1	0	0	1	1	1	0	0	0	0	0	1	1	1	1	0	1	0	1
Rectum	Other interneurons	1	0	0	1	1	0	0	0	0	0	0	0	0	0	1	1	1	1	1	1	1	0	0	1	1	1	0	0	1	1	1	1	1	1	1	0	0	0	0	0	1	1	1	1	1	0	0	1
Rectum	Oxygen sensory neurons	1	0	0	1	1	0	0	0	0	0	0	0	0	0	1	1	1	1	0	0	1	1	0	0	0	0	0	0	0	1	1	0	1	1	0	0	0	0	0	0	1	1	1	1	0	1	0	1
Rectum	Pharyngeal epithelia	1	0	0	1	1	0	0	0	0	0	0	0	0	0	1	1	1	1	1	1	1	0	0	1	1	0	0	0	1	1	1	1	1	1	1	0	0	0	0	0	1	1	1	1	0	0	0	1
Rectum	Pharyngeal gland	1	0	0	1	0	0	0	0	0	0	0	0	0	0	1	1	0	0	0	0	1	0	0	0	0	0	0	0	0	0	1	0	0	1	0	0	0	0	0	0	1	1	1	1	0	0	0	1
Rectum	Pharyngeal muscle	1	0	0	1	1	0	0	0	0	0	0	0	0	0	1	1	1	1	0	0	1	0	0	0	1	0	0	0	0	1	1	0	1	1	0	0	0	0	0	0	1	1	1	1	0	0	0	1
Rectum	Pharyngeal neurons	1	0	0	1	1	0	0	0	0	0	0	0	0	0	1	1	1	1	1	1	1	0	0	1	0	0	0	0	1	1	1	1	1	1	1	0	0	0	0	0	1	1	1	1	0	0	0	1
Rectum	Rectum	1	0	0	1	1	0	0	0	0	0	0	0	0	0	1	1	1	0	1	0	1	1	0	0	0	1	0	0	0	1	0	0	1	1	0	0	0	0	0	0	1	0	1	1	0	1	0	1
Rectum	Seam cells	1	0	0	1	1	0	0	0	0	0	0	0	0	0	1	1	1	0	1	0	1	1	0	1	1	0	0	0	0	1	0	0	1	1	0	0	0	0	0	0	1	0	1	1	0	1	0	1
Rectum	Somatic gonad precursors	1	0	0	1	1	0	0	0	0	0	0	0	0	1	1	1	1	1	1	0	1	0	0	1	1	0	0	0	0	1	1	0	0	1	0	0	0	0	0	0	1	1	1	1	1	0	0	1
Rectum	Touch receptor neurons	1	0	0	1	1	0	0	0	0	0	0	0	0	0	1	1	1	1	1	1	1	0	0	0	1	1	0	0	1	1	1	0	1	1	1	0	0	0	0	0	1	1	1	1	1	0	0	1
Seam cells	Am/PH sheath cells	1	0	0	1	1	0	0	0	0	0	0	1	0	0	1	1	1	0	1	0	0	1	0	0	0	0	1	0	0	1	0	1	1	1	0	0	0	0	0	0	0	0	0	0	0	1	1	0
Seam cells	Body wall muscle	1	0	0	1	1	0	0	0	0	0	0	1	0	0	1	1	1	0	0	0	0	0	0	0	0	0	1	0	0	1	1	0	0	1	0	0	0	0	0	0	0	0	0	0	0	0	1	0
Seam cells	Canal associated neurons	1	0	0	1	1	0	0	0	0	0	0	1	1	0	1	1	1	0	1	0	0	0	0	0	0	0	1	0	0	1	1	0	1	1	0	0	0	0	0	0	0	0	0	0	0	0	1	0
Seam cells	Cholinergic neurons	1	0	0	1	1	0	0	0	0	0	0	1	0	1	1	1	1	0	1	1	0	0	0	0	0	0	1	0	1	1	1	0	1	1	1	0	0	0	0	0	0	0	0	0	0	0	1	0
Seam cells	Ciliated sensory neurons	1	0	0	1	1	0	0	0	0	0	0	1	0	0	1	1	1	0	0	0	0	1	0	0	0	0	1	0	0	1	1	0	1	1	0	0	0	0	0	0	0	0	0	0	0	1	1	0
Seam cells	Coelomocytes	1	0	0	1	1	0	0	0	0	0	0	1	0	0	1	1	1	0	1	1	0	0	0	0	0	0	1	0	1	1	1	0	1	1	1	0	0	0	0	0	0	0	0	0	0	0	1	0
Seam cells	Excretory cells	1	0	0	1	0	0	0	0	0	0	0	1	1	0	1	1	0	0	1	0	0	1	0	0	0	0	1	0	0	1	1	0	1	1	0	0	0	0	0	0	0	0	0	0	0	1	1	0
Seam cells	GABAergic neurons	1	0	0	1	1	0	0	0	0	0	0	1	0	0	1	1	1	0	1	1	0	0	0	0	0	0	1	0	1	1	1	1	1	1	1	0	0	0	0	0	0	0	0	0	0	0	1	0
Seam cells	Germline	1	0	0	1	0	0	0	0	0	0	0	0	0	0	1	0	0	0	0	0	0	0	0	0	0	0	1	0	0	0	0	0	0	0	0	0	0	0	0	0	0	0	0	0	0	0	0	0
Seam cells	Intestinal/rectal muscle	1	0	0	1	1	0	0	0	0	0	0	1	0	0	1	1	1	0	1	0	0	0	0	0	0	0	1	0	0	1	1	0	1	1	0	0	0	0	0	0	0	0	0	0	0	0	1	0
Seam cells	Intestine	1	0	0	1	1	0	0	0	0	0	0	1	0	1	1	1	1	0	1	0	0	0	0	0	0	0	1	0	0	1	0	1	1	1	0	0	0	0	0	0	0	0	0	0	0	0	1	0
Seam cells	Non-seam hypodermis	1	0	0	1	1	0	0	0	0	0	0	1	1	0	1	1	1	0	1	1	0	1	0	0	0	0	1	0	1	1	0	0	1	1	1	0	0	0	0	0	0	0	0	0	0	1	1	0
Seam cells	Other interneurons	1	0	0	1	1	0	0	0	0	0	0	1	0	0	1	1	1	0	1	1	0	0	0	0	0	0	1	0	1	1	1	1	1	1	1	0	0	0	0	0	0	0	0	0	0	0	1	0
Seam cells	Oxygen sensory neurons	1	0	0	1	1	0	0	0	0	0	0	1	0	0	1	1	1	0	0	0	0	1	0	0	0	0	1	0	0	1	1	0	1	1	0	0	0	0	0	0	0	0	0	0	0	1	1	0
Seam cells	Pharyngeal epithelia	1	0	0	1	1	0	0	0	0	0	0	1	1	0	1	1	1	0	1	1	0	0	0	0	0	0	1	0	1	1	1	1	1	1	1	0	0	0	0	0	0	0	0	0	0	0	1	0
Seam cells	Pharyngeal gland	1	0	0	1	0	0	0	0	0	0	0	1	1	0	1	1	0	0	0	0	0	0	0	0	0	0	1	0	0	0	1	0	0	1	0	0	0	0	0	0	0	0	0	0	0	0	0	0
Seam cells	Pharyngeal muscle	1	0	0	1	1	0	0	0	0	0	0	1	1	0	1	1	1	0	0	0	0	0	0	0	0	0	1	0	0	1	1	0	1	1	0	0	0	0	0	0	0	0	0	0	0	0	1	0
Seam cells	Pharyngeal neurons	1	0	0	1	1	0	0	0	0	0	0	1	0	0	1	1	1	0	1	1	0	0	0	0	0	0	1	0	1	1	1	1	1	1	1	0	0	0	0	0	0	0	0	0	0	0	1	0
Seam cells	Rectum	1	0	0	1	1	0	0	0	0	0	0	1	1	0	1	1	1	0	1	0	0	1	0	0	0	0	1	0	0	1	0	0	1	1	0	0	0	0	0	0	0	0	0	0	0	1	1	0
Seam cells	Seam cells	1	0	0	1	1	0	0	0	0	0	0	1	1	0	1	1	1	0	1	0	0	1	0	0	0	0	1	0	0	1	0	0	1	1	0	0	0	0	0	0	0	0	0	0	0	1	1	0
Seam cells	Somatic gonad precursors	1	0	0	1	1	0	0	0	0	0	0	1	1	1	1	1	1	0	1	0	0	0	0	0	0	0	1	0	0	1	1	0	0	1	0	0	0	0	0	0	0	0	0	0	0	0	1	0
Seam cells	Touch receptor neurons	1	0	0	1	1	0	0	0	0	0	0	1	0	0	1	1	1	0	1	1	0	0	0	0	0	0	1	0	1	1	1	0	1	1	1	0	0	0	0	0	0	0	0	0	0	0	1	0
Somatic gonad precursors	Am/PH sheath cells	1	0	0	1	1	0	0	0	0	0	0	0	0	0	1	1	1	0	1	0	0	1	0	0	0	0	1	0	0	1	0	1	1	1	0	0	0	0	0	0	0	0	0	0	0	0	1	1
Somatic gonad precursors	Body wall muscle	1	0	0	1	1	0	0	0	0	0	0	0	0	0	1	1	1	0	0	0	0	0	0	0	0	0	1	0	0	1	1	0	0	1	0	0	0	0	1	1	0	0	0	0	0	0	1	1
Somatic gonad precursors	Canal associated neurons	1	0	0	1	1	0	0	0	0	0	0	0	0	0	1	1	1	0	1	0	0	0	0	0	0	0	1	0	0	1	1	0	1	1	0	0	0	0	1	0	0	0	0	0	0	0	1	1
Somatic gonad precursors	Cholinergic neurons	1	0	1	1	1	0	0	0	0	0	0	0	0	1	1	1	1	0	1	1	0	0	0	0	0	0	1	0	1	1	1	0	1	1	1	0	0	1	1	1	0	0	0	0	0	0	1	1
Somatic gonad precursors	Ciliated sensory neurons	1	0	0	1	1	0	0	0	0	0	0	0	0	0	1	1	1	0	0	0	0	1	0	0	0	0	1	0	0	1	1	0	1	1	0	0	0	0	0	1	0	0	0	0	0	0	1	1
Somatic gonad precursors	Coelomocytes	1	0	1	1	1	0	0	0	0	0	0	0	0	0	1	1	1	0	1	1	0	0	0	0	0	0	1	0	1	1	1	0	1	1	1	0	0	1	1	0	0	0	0	0	0	0	1	1
Somatic gonad precursors	Excretory cells	1	0	0	1	0	0	0	0	0	0	0	0	0	0	1	1	0	0	1	0	0	1	0	0	0	0	1	0	0	1	1	0	1	1	0	0	0	1	0	1	0	0	0	0	0	0	1	1
Somatic gonad precursors	GABAergic neurons	1	0	1	1	1	0	0	0	0	0	0	0	0	0	1	1	1	0	1	1	0	0	0	0	0	0	1	0	1	1	1	1	1	1	1	0	0	1	1	1	0	0	0	0	0	0	1	1
Somatic gonad precursors	Germline	1	0	0	1	0	0	0	0	0	0	0	0	0	0	1	0	0	0	0	0	0	0	0	0	0	0	1	0	0	0	0	0	0	0	0	0	0	0	1	0	0	0	0	0	0	0	0	1
Somatic gonad precursors	Intestinal/rectal muscle	1	0	0	1	1	0	0	0	0	0	0	0	0	0	1	1	1	0	1	0	0	0	0	0	0	0	1	0	0	1	1	0	1	1	0	0	0	1	0	0	0	0	0	0	0	0	1	1
Somatic gonad precursors	Intestine	1	0	0	1	1	0	0	0	0	0	0	0	0	1	1	1	1	0	1	0	0	0	0	0	0	0	1	0	0	1	0	1	1	1	0	0	0	0	1	1	0	0	0	0	0	0	1	1
Somatic gonad precursors	Non-seam hypodermis	1	0	1	1	1	0	0	0	0	0	0	0	0	0	1	1	1	0	1	1	0	1	0	0	0	0	1	0	1	1	0	0	1	1	1	0	0	0	0	0	0	0	0	0	0	0	1	1
Somatic gonad precursors	Other interneurons	1	0	1	1	1	0	0	0	0	0	0	0	0	0	1	1	1	0	1	1	0	0	0	0	0	0	1	0	1	1	1	1	1	1	1	0	0	1	1	1	0	0	0	0	0	0	1	1
Somatic gonad precursors	Oxygen sensory neurons	1	0	0	1	1	0	0	0	0	0	0	0	0	0	1	1	1	0	0	0	0	1	0	0	0	0	1	0	0	1	1	0	1	1	0	0	0	0	0	1	0	0	0	0	0	0	1	1
Somatic gonad precursors	Pharyngeal epithelia	1	0	1	1	1	0	0	0	0	0	0	0	0	0	1	1	1	0	1	1	0	0	0	0	0	0	1	0	1	1	1	1	1	1	1	0	0	1	1	0	0	0	0	0	0	0	1	1
Somatic gonad precursors	Pharyngeal gland	1	0	0	1	0	0	0	0	0	0	0	0	0	0	1	1	0	0	0	0	0	0	0	0	0	0	1	0	0	0	1	0	0	1	0	0	0	0	0	1	0	0	0	0	0	0	0	1
Somatic gonad precursors	Pharyngeal muscle	1	0	0	1	1	0	0	0	0	0	0	0	0	0	1	1	1	0	0	0	0	0	0	0	0	0	1	0	0	1	1	0	1	1	0	0	0	0	1	0	0	0	0	0	0	0	1	1
Somatic gonad precursors	Pharyngeal neurons	1	0	1	1	1	0	0	0	0	0	0	0	0	0	1	1	1	0	1	1	0	0	0	0	0	0	1	0	1	1	1	1	1	1	1	0	0	1	0	1	0	0	0	0	0	0	1	1
Somatic gonad precursors	Rectum	1	0	0	1	1	0	0	0	0	0	0	0	0	0	1	1	1	0	1	0	0	1	0	0	0	0	1	0	0	1	0	0	1	1	0	0	0	0	0	0	0	0	0	0	0	0	1	1
Somatic gonad precursors	Seam cells	1	0	0	1	1	0	0	0	0	0	0	0	0	0	1	1	1	0	1	0	0	1	0	0	0	0	1	0	0	1	0	0	1	1	0	0	0	1	1	1	0	0	0	0	0	0	1	1
Somatic gonad precursors	Somatic gonad precursors	1	0	0	1	1	0	0	0	0	0	0	0	0	1	1	1	1	0	1	0	0	0	0	0	0	0	1	0	0	1	1	0	0	1	0	0	0	1	1	0	0	0	0	0	0	0	1	1
Somatic gonad precursors	Touch receptor neurons	1	0	1	1	1	0	0	0	0	0	0	0	0	0	1	1	1	0	1	1	0	0	0	0	0	0	1	0	1	1	1	0	1	1	1	0	0	0	1	0	0	0	0	0	0	0	1	1
Touch receptor neurons	Am/PH sheath cells	1	0	0	1	1	1	1	1	0	0	0	0	0	0	1	1	1	0	1	0	0	0	0	0	0	0	1	0	0	1	0	1	1	1	0	0	0	0	0	0	0	0	0	1	0	0	1	0
Touch receptor neurons	Body wall muscle	1	0	0	1	1	1	0	0	0	0	0	0	0	0	1	1	1	0	0	0	0	0	0	0	0	0	1	0	0	1	1	0	0	1	0	0	0	0	0	0	0	0	0	1	1	0	1	0
Touch receptor neurons	Canal associated neurons	1	0	0	1	1	0	1	0	0	0	0	0	0	0	1	1	1	0	1	0	0	0	0	0	0	0	1	0	0	1	1	0	1	1	0	0	0	0	0	0	0	0	0	1	0	0	1	0
Touch receptor neurons	Cholinergic neurons	1	0	1	1	1	1	0	0	0	0	0	0	0	1	1	1	1	0	1	1	0	0	0	0	0	0	1	0	1	1	1	0	1	1	1	0	0	0	0	0	0	0	0	1	0	0	1	0
Touch receptor neurons	Ciliated sensory neurons	1	0	0	1	1	0	1	0	0	0	0	0	0	0	1	1	1	0	0	0	0	0	0	0	0	0	1	0	0	1	1	0	1	1	0	0	0	0	0	0	0	0	0	1	0	0	1	0
Touch receptor neurons	Coelomocytes	1	0	1	1	1	1	1	0	0	0	0	0	0	0	1	1	1	0	1	1	0	0	0	0	0	0	1	0	1	1	1	0	1	1	1	0	0	0	0	0	0	0	0	1	0	0	1	0
Touch receptor neurons	Excretory cells	1	0	0	1	0	0	1	0	0	0	0	0	0	0	1	1	0	0	1	0	0	0	0	0	0	0	1	0	0	1	1	0	1	1	0	0	0	0	0	0	0	0	0	1	0	0	1	0
Touch receptor neurons	GABAergic neurons	1	0	1	1	1	1	0	0	0	0	0	0	0	0	1	1	1	0	1	1	0	0	0	0	0	0	1	0	1	1	1	1	1	1	1	0	0	0	0	0	0	0	0	1	0	0	1	0
Touch receptor neurons	Germline	1	0	0	1	0	0	0	0	0	0	0	0	0	0	1	0	0	0	0	0	0	0	0	0	0	0	1	0	0	0	0	0	0	0	0	0	0	0	0	0	0	0	0	1	0	0	0	0
Touch receptor neurons	Intestinal/rectal muscle	1	0	0	1	1	1	0	0	0	0	0	0	0	0	1	1	1	0	1	0	0	0	0	0	0	0	1	0	0	1	1	0	1	1	0	0	0	0	0	0	0	0	0	1	1	0	1	0
Touch receptor neurons	Intestine	1	0	0	1	1	0	1	0	0	0	0	0	0	1	1	1	1	0	1	0	0	0	0	0	0	0	1	0	0	1	0	1	1	1	0	0	0	0	0	0	0	0	0	1	0	0	1	0
Touch receptor neurons	Non-seam hypodermis	1	0	1	1	1	1	0	0	0	0	0	0	0	0	1	1	1	0	1	1	0	0	0	0	0	0	1	0	1	1	0	0	1	1	1	0	0	0	0	0	0	0	0	1	0	0	1	0
Touch receptor neurons	Other interneurons	1	0	1	1	1	1	1	0	0	0	0	0	0	0	1	1	1	0	1	1	0	0	0	0	0	0	1	0	1	1	1	1	1	1	1	0	0	0	0	0	0	0	0	1	1	0	1	0
Touch receptor neurons	Oxygen sensory neurons	1	0	0	1	1	1	0	0	0	0	0	0	0	0	1	1	1	0	0	0	0	0	0	0	0	0	1	0	0	1	1	0	1	1	0	0	0	0	0	0	0	0	0	1	0	0	1	0
Touch receptor neurons	Pharyngeal epithelia	1	0	1	1	1	1	1	0	0	0	0	0	0	0	1	1	1	0	1	1	0	0	0	0	0	0	1	0	1	1	1	1	1	1	1	0	0	0	0	0	0	0	0	1	0	0	1	0
Touch receptor neurons	Pharyngeal gland	1	0	0	1	0	0	1	0	0	0	0	0	0	0	1	1	0	0	0	0	0	0	0	0	0	0	1	0	0	0	1	0	0	1	0	0	0	0	0	0	0	0	0	1	0	0	0	0
Touch receptor neurons	Pharyngeal muscle	1	0	0	1	1	1	1	0	0	0	0	0	0	0	1	1	1	0	0	0	0	0	0	0	0	0	1	0	0	1	1	0	1	1	0	0	0	0	0	0	0	0	0	1	0	0	1	0
Touch receptor neurons	Pharyngeal neurons	1	0	1	1	1	1	0	0	0	0	0	0	0	0	1	1	1	0	1	1	0	0	0	0	0	0	1	0	1	1	1	1	1	1	1	0	0	0	0	0	0	0	0	1	0	0	1	0
Touch receptor neurons	Rectum	1	0	0	1	1	1	1	0	0	0	0	0	0	0	1	1	1	0	1	0	0	0	0	0	0	0	1	0	0	1	0	0	1	1	0	0	0	0	0	0	0	0	0	1	0	0	1	0
Touch receptor neurons	Seam cells	1	0	0	1	1	1	1	0	0	0	0	0	0	0	1	1	1	0	1	0	0	0	0	0	0	0	1	0	0	1	0	0	1	1	0	0	0	0	0	0	0	0	0	1	0	0	1	0
Touch receptor neurons	Somatic gonad precursors	1	0	0	1	1	1	1	0	0	0	0	0	0	1	1	1	1	0	1	0	0	0	0	0	0	0	1	0	0	1	1	0	0	1	0	0	0	0	0	0	0	0	0	1	1	0	1	0
Touch receptor neurons	Touch receptor neurons	1	0	1	1	1	1	0	0	0	0	0	0	0	0	1	1	1	0	1	1	0	0	0	0	0	0	1	0	1	1	1	0	1	1	1	0	0	0	0	0	0	0	0	1	1	0	1	0
[truncated: 197 more columns]
